# Supplementary material for: Azacytidine arrests ripening in cultivated strawberry (Fragaria × ananassa) by repressing key genes and altering hormone contents
Source: BMC Plant Biol. 2022 Jun 7;22:278. doi: 10.1186/s12870-022-03670-1 (PMC9172142; doi:10.1186/s12870-022-03670-1)
Supplement: Supplementary file 1 — Additional file 1. [file 12870_2022_3670_MOESM1_ESM.xlsx]

## Sheet: Additional file 1
Additional file 1: Total RNA-seq data. Gene ID and corresponding annotations as reported in Fragaria vesca v4.0 Genome Database (https://www.rosaceae.org/)
Gene	baseMean	log2FoldChange	lfcSE	stat	pvalue	FoldChange	KEGG_KO	Function KO
FvH4_1g00010.1	1043.66	-0.375598	0.180611	-2.07959	0.0375628	0.770786	K19045	E3 ubiquitin-protein ligase BIG BROTHER and related proteins [EC:2.3.2.27]
FvH4_1g00020.1	248.335	-0.200996	0.269608	-0.745512	0.455962	0.86995	NA	NA
FvH4_1g00030.1	166.151	-0.140449	0.224265	-0.626263	0.531142	0.907237	K15437	aminoacyl tRNA synthase complex-interacting multifunctional protein 1
FvH4_1g00040.1	8514.09	1.2593	0.375593	3.35282	0.000799927	2.39379	K00297	methylenetetrahydrofolate reductase (NADPH) [EC:1.5.1.20]
FvH4_1g00050.1	358.587	-1.21076	0.36439	-3.32271	0.000891489	0.432041	K11423	histone-lysine N-methyltransferase SETD2 [EC:2.1.1.43]
FvH4_1g00060.1	126.874	-1.14804	0.55258	-2.07759	0.037747	0.451239	K08472	mlo protein
FvH4_1g00070.1	8380.41	-0.328932	0.173345	-1.89756	0.0577535	0.796125	K17255	Rab GDP dissociation inhibitor
FvH4_1g00080.1	1424.52	-1.32579	0.215316	-6.15741	7.39442e-10	0.398932	NA	NA
FvH4_1g00090.1	12923.8	0.354938	0.386596	0.918109	0.358562	1.27893	NA	NA
FvH4_1g00100.1	400.527	-0.0640145	0.278396	-0.22994	0.818138	0.956599	NA	NA
FvH4_1g00110.1	1453.37	-0.147527	0.213437	-0.691197	0.489442	0.902797	K00794	6,7-dimethyl-8-ribityllumazine synthase [EC:2.5.1.78]
FvH4_1g00120.1	73.3117	-0.110292	0.386305	-0.285504	0.775258	0.926401	K07759	poly(ADP-ribose) glycohydrolase [EC:3.2.1.143]
FvH4_1g00130.1	135.399	-2.153	0.320216	-6.72357	1.77319e-11	0.224845	NA	NA
FvH4_1g00150.1	19.8645	-0.916328	0.762478	-1.20178	0.22945	0.529856	NA	NA
FvH4_1g00160.1	314.651	-0.979997	0.25484	-3.84554	0.000120287	0.506981	NA	NA
FvH4_1g00200.1	4622.28	0.119475	0.255968	0.466758	0.640673	1.08634	K15191	La-related protein 7
FvH4_1g00210.1	2029.43	-0.194626	0.199486	-0.975633	0.329246	0.8738	NA	NA
FvH4_1g00220.1	39.8975	-2.5271	0.600233	-4.21019	2.55155e-05	0.173488	NA	NA
FvH4_1g00230.1	151.269	-0.280926	0.286159	-0.981714	0.326241	0.823062	K15202	general transcription factor 3C polypeptide 5 (transcription factor C subunit 1)
FvH4_1g00230.1	151.269	-0.280926	0.286159	-0.981714	0.326241	0.823062	K15202	general transcription factor 3C polypeptide 5 (transcription factor C subunit 1)
FvH4_1g00240.1	252.723	1.2679	0.282461	4.48877	7.16372e-06	2.40811	K21552	methyl halide transferase [EC:2.1.1.165]
FvH4_1g00250.1	1864.64	-0.356245	0.235073	-1.51547	0.129654	0.781195	NA	NA
FvH4_1g00300.1	254.545	-4.71569	0.879703	-5.36055	8.29708e-08	0.0380572	NA	NA
FvH4_1g00330.1	317.177	0.385177	0.35571	1.08284	0.278879	1.30602	NA	NA
FvH4_1g00340.1	2778.5	1.72311	0.175174	9.83656	7.83445e-23	3.30148	NA	NA
FvH4_1g00350.1	1198.19	0.054228	0.263254	0.205991	0.836798	1.0383	K01653	acetolactate synthase I/III small subunit [EC:2.2.1.6]
FvH4_1g00360.1	1119.58	0.44947	0.49811	0.90235	0.366871	1.36554	NA	NA
FvH4_1g00370.1	3085.27	0.921244	0.227652	4.04673	5.19392e-05	1.89375	K02974	small subunit ribosomal protein S24e
FvH4_1g00370.1	3085.27	0.921244	0.227652	4.04673	5.19392e-05	1.89375	K02974	small subunit ribosomal protein S24e
FvH4_1g00380.1	2112.74	-0.0851468	0.366379	-0.232401	0.816227	0.942689	K17800	LETM1 and EF-hand domain-containing protein 1, mitochondrial
FvH4_1g00390.1	395.294	4.32911	0.422497	10.2465	1.22728e-24	20.0998	NA	NA
FvH4_1g00400.1	613.07	6.69975	0.395302	16.9484	1.97731e-64	103.95	NA	NA
FvH4_1g00410.1	755.599	2.46951	0.281851	8.76174	1.92257e-18	5.53855	NA	NA
FvH4_1g00420.1	348.885	2.9528	0.464539	6.35642	2.06512e-10	7.74253	K13691	pathogen-inducible salicylic acid glucosyltransferase [EC:2.4.1.-]
FvH4_1g00420.1	348.885	2.9528	0.464539	6.35642	2.06512e-10	7.74253	K13691	pathogen-inducible salicylic acid glucosyltransferase [EC:2.4.1.-]
FvH4_1g00430.1	636.517	-1.49507	0.388453	-3.84879	0.000118701	0.354763	NA	NA
FvH4_1g00440.1	375.055	1.30833	0.41217	3.17426	0.00150221	2.47655	K12625	U6 snRNA-associated Sm-like protein LSm6
FvH4_1g00440.1	375.055	1.30833	0.41217	3.17426	0.00150221	2.47655	K12625	U6 snRNA-associated Sm-like protein LSm6
FvH4_1g00440.1	375.055	1.30833	0.41217	3.17426	0.00150221	2.47655	K12625	U6 snRNA-associated Sm-like protein LSm6
FvH4_1g00450.1	620.898	-0.470851	0.229132	-2.05493	0.0398858	0.721539	K17361	acyl-coenzyme A thioesterase 9 [EC:3.1.2.-]
FvH4_1g00450.1	620.898	-0.470851	0.229132	-2.05493	0.0398858	0.721539	K17361	acyl-coenzyme A thioesterase 9 [EC:3.1.2.-]
FvH4_1g00460.1	1149.55	1.10439	0.217339	5.08141	3.7465e-07	2.15008	NA	NA
FvH4_1g00470.1	355.05	0.30789	0.326604	0.942702	0.345833	1.2379	NA	NA
FvH4_1g00480.1	1128.76	1.00394	0.421256	2.38322	0.0171621	2.00547	K14512	mitogen-activated protein kinase 6 [EC:2.7.11.24]
FvH4_1g00480.1	1128.76	1.00394	0.421256	2.38322	0.0171621	2.00547	K14512	mitogen-activated protein kinase 6 [EC:2.7.11.24]
FvH4_1g00490.1	268.504	-1.55218	0.317662	-4.88626	1.0277e-06	0.340995	NA	NA
FvH4_1g00500.1	58.0412	0.979639	0.382019	2.56437	0.0103363	1.97197	NA	NA
FvH4_1g00510.1	2760.92	1.149	0.273869	4.19544	2.72338e-05	2.21761	K02932	large subunit ribosomal protein L5e
FvH4_1g00510.1	2760.92	1.149	0.273869	4.19544	2.72338e-05	2.21761	K02932	large subunit ribosomal protein L5e
FvH4_1g00520.1	7.77037	-2.89852	1.05827	-2.73891	0.00616427	0.13411	NA	NA
FvH4_1g00530.1	2135.05	-1.21425	0.341554	-3.55509	0.000377856	0.430996	NA	NA
FvH4_1g00540.1	337.785	-0.710787	0.260513	-2.72841	0.00636407	0.610987	NA	NA
FvH4_1g00550.1	2146.16	-1.13067	0.293055	-3.85822	0.000114217	0.456703	K16297	serine carboxypeptidase-like clade II [EC:3.4.16.-]
FvH4_1g00550.1	2146.16	-1.13067	0.293055	-3.85822	0.000114217	0.456703	K16297	serine carboxypeptidase-like clade II [EC:3.4.16.-]
FvH4_1g00560.1	168.765	-0.47461	0.550487	-0.862164	0.388597	0.719661	K10842	CDK-activating kinase assembly factor MAT1
FvH4_1g00580.1	89.4857	-1.19414	0.362126	-3.29758	0.000975203	0.437047	NA	NA
FvH4_1g00590.1	365.001	-0.949635	0.660351	-1.43808	0.150412	0.517763	K10908	DNA-directed RNA polymerase, mitochondrial [EC:2.7.7.6]
FvH4_1g00590.1	365.001	-0.949635	0.660351	-1.43808	0.150412	0.517763	K10908	DNA-directed RNA polymerase, mitochondrial [EC:2.7.7.6]
FvH4_1g00620.1	13.82	0.0957568	0.838111	0.114253	0.909037	1.06863	NA	NA
FvH4_1g00630.1	338.018	0.954506	0.243322	3.92282	8.75187e-05	1.93792	K06268	serine/threonine-protein phosphatase 2B regulatory subunit
FvH4_1g00640.1	743.685	0.747593	0.495376	1.50914	0.131262	1.67899	K03873	transcription elongation factor B, polypeptide 2
FvH4_1g00640.1	743.685	0.747593	0.495376	1.50914	0.131262	1.67899	K03873	transcription elongation factor B, polypeptide 2
FvH4_1g00650.1	82.4785	-0.513526	0.659756	-0.778358	0.436358	0.700508	NA	NA
FvH4_1g00660.1	274.653	1.2134	0.385185	3.15018	0.00163168	2.31884	NA	NA
FvH4_1g00670.1	179.273	5.52269	0.654002	8.44445	3.05467e-17	45.9722	K10999	cellulose synthase A [EC:2.4.1.12]
FvH4_1g00670.1	179.273	5.52269	0.654002	8.44445	3.05467e-17	45.9722	K10999	cellulose synthase A [EC:2.4.1.12]
FvH4_1g00680.1	71.7469	-1.39229	0.509584	-2.73222	0.00629092	0.380959	NA	NA
FvH4_1g00690.1	652.17	-1.27513	0.215857	-5.90729	3.47788e-09	0.413188	K02520	translation initiation factor IF-3
FvH4_1g00690.1	652.17	-1.27513	0.215857	-5.90729	3.47788e-09	0.413188	K02520	translation initiation factor IF-3
FvH4_1g00710.1	10840.5	1.25827	1.3126	0.958614	NA	2.39209	K03283	heat shock 70kDa protein 1/2/6/8
FvH4_1g00710.1	10840.5	1.25827	1.3126	0.958614	NA	2.39209	K03283	heat shock 70kDa protein 1/2/6/8
FvH4_1g00710.1	10840.5	1.25827	1.3126	0.958614	NA	2.39209	K03283	heat shock 70kDa protein 1/2/6/8
FvH4_1g00710.1	10840.5	1.25827	1.3126	0.958614	NA	2.39209	K03283	heat shock 70kDa protein 1/2/6/8
FvH4_1g00710.1	10840.5	1.25827	1.3126	0.958614	NA	2.39209	K03283	heat shock 70kDa protein 1/2/6/8
FvH4_1g00710.1	10840.5	1.25827	1.3126	0.958614	NA	2.39209	K03283	heat shock 70kDa protein 1/2/6/8
FvH4_1g00710.1	10840.5	1.25827	1.3126	0.958614	NA	2.39209	K03283	heat shock 70kDa protein 1/2/6/8
FvH4_1g00720.1	5246.4	-0.717967	0.222166	-3.23167	0.00123068	0.607954	K03260	translation initiation factor 4G
FvH4_1g00720.1	5246.4	-0.717967	0.222166	-3.23167	0.00123068	0.607954	K03260	translation initiation factor 4G
FvH4_1g00720.1	5246.4	-0.717967	0.222166	-3.23167	0.00123068	0.607954	K03260	translation initiation factor 4G
FvH4_1g00730.1	289.339	-0.179405	0.405027	-0.442945	0.657806	0.883067	NA	NA
FvH4_1g00740.1	14.9644	1.84786	1.0269	1.79946	0.0719454	3.59967	NA	NA
FvH4_1g00750.1	167.58	1.05715	0.403603	2.61928	0.0088115	2.08082	NA	NA
FvH4_1g00760.1	797.785	-0.100321	0.312397	-0.321132	0.74811	0.932826	NA	NA
FvH4_1g00770.1	834.409	0.760981	0.376864	2.01924	0.0434619	1.69464	NA	NA
FvH4_1g00780.1	208.381	-0.294503	0.461677	-0.637899	0.52354	0.815353	NA	NA
FvH4_1g00790.1	107.191	-0.0755454	0.584313	-0.129289	0.897129	0.948983	NA	NA
FvH4_1g00800.1	752.016	2.19487	0.748158	2.9337	0.0033495	4.57848	NA	NA
FvH4_1g00810.1	1577.86	-1.40312	0.379682	-3.69552	0.000219435	0.378109	NA	NA
FvH4_1g00830.1	7390.77	0.568911	0.339026	1.67807	0.0933325	1.4834	K13431	signal recognition particle receptor subunit alpha
FvH4_1g00860.1	53.4354	0.358818	0.67959	0.527992	0.597505	1.28237	NA	NA
FvH4_1g00870.1	2686.33	-0.381877	0.212703	-1.79536	0.0725969	0.767439	K05391	cyclic nucleotide gated channel, plant
FvH4_1g00880.1	318.43	-0.399246	0.240586	-1.65948	0.09702	0.758254	K00655	1-acyl-sn-glycerol-3-phosphate acyltransferase [EC:2.3.1.51]
FvH4_1g00880.1	318.43	-0.399246	0.240586	-1.65948	0.09702	0.758254	K00655	1-acyl-sn-glycerol-3-phosphate acyltransferase [EC:2.3.1.51]
FvH4_1g00890.1	959.069	-0.0224731	0.320682	-0.0700792	0.944131	0.984544	K17086	transmembrane 9 superfamily member 2/4
FvH4_1g00910.1	14.6152	1.4399	0.881849	1.63282	0.102506	2.71303	NA	NA
FvH4_1g00920.1	1034.2	0.169803	0.387714	0.43796	0.661415	1.1249	NA	NA
FvH4_1g00930.1	17745	-0.212553	0.243354	-0.873433	0.382427	0.863009	K01255	leucyl aminopeptidase [EC:3.4.11.1]
FvH4_1g00930.1	17745	-0.212553	0.243354	-0.873433	0.382427	0.863009	K01255	leucyl aminopeptidase [EC:3.4.11.1]
FvH4_1g00940.1	220.173	0.111424	0.404357	0.275557	0.782888	1.08029	K06693	26S proteasome non-ATPase regulatory subunit 9
FvH4_1g00950.1	701.944	-0.706486	0.417031	-1.69408	0.0902497	0.612811	K01246	DNA-3-methyladenine glycosylase I [EC:3.2.2.20]
FvH4_1g00960.1	699.656	-0.517531	0.20042	-2.58223	0.00981642	0.698566	NA	NA
FvH4_1g00970.1	1284.95	-0.178022	0.219734	-0.810174	0.41784	0.883914	K00558	DNA (cytosine-5)-methyltransferase 1 [EC:2.1.1.37]
FvH4_1g00970.1	1284.95	-0.178022	0.219734	-0.810174	0.41784	0.883914	K00558	DNA (cytosine-5)-methyltransferase 1 [EC:2.1.1.37]
FvH4_1g00990.1	31980.9	0.185533	0.391004	0.474504	0.635141	1.13724	K03263	translation initiation factor 5A
FvH4_1g01000.1	1295.59	-1.70955	0.465802	-3.67012	0.00024244	0.305756	NA	NA
FvH4_1g01010.1	1707.44	-0.407521	0.280377	-1.45347	0.146092	0.753918	K11855	ubiquitin carboxyl-terminal hydrolase 36/42 [EC:3.4.19.12]
FvH4_1g01010.1	1707.44	-0.407521	0.280377	-1.45347	0.146092	0.753918	K11855	ubiquitin carboxyl-terminal hydrolase 36/42 [EC:3.4.19.12]
FvH4_1g01020.1	272.18	0.265646	0.529328	0.501856	0.615769	1.20217	NA	NA
FvH4_1g01030.1	903.26	0.0360143	0.163996	0.219605	0.826179	1.02528	K10255	acyl-lipid omega-6 desaturase (Delta-12 desaturase) [EC:1.14.19.23 1.14.19.45]
FvH4_1g01030.1	903.26	0.0360143	0.163996	0.219605	0.826179	1.02528	K10255	acyl-lipid omega-6 desaturase (Delta-12 desaturase) [EC:1.14.19.23 1.14.19.45]
FvH4_1g01030.1	903.26	0.0360143	0.163996	0.219605	0.826179	1.02528	K10255	acyl-lipid omega-6 desaturase (Delta-12 desaturase) [EC:1.14.19.23 1.14.19.45]
FvH4_1g01040.1	126.079	-2.70332	0.388055	-6.96634	3.25302e-12	0.153539	NA	NA
FvH4_1g01050.1	1060.26	-0.0450632	0.510515	-0.0882701	0.929662	0.969247	NA	NA
FvH4_1g01060.1	243.273	-0.14868	0.223644	-0.664807	0.506174	0.902075	K18999	RNA polymerase II C-terminal domain phosphatase-like 3/4 [EC:3.1.3.16]
FvH4_1g01060.1	243.273	-0.14868	0.223644	-0.664807	0.506174	0.902075	K18999	RNA polymerase II C-terminal domain phosphatase-like 3/4 [EC:3.1.3.16]
FvH4_1g01070.1	7302.74	-0.161635	0.301516	-0.536075	0.591907	0.894011	NA	NA
FvH4_1g01090.1	109.525	0.86773	0.573222	1.51378	0.130083	1.82479	NA	NA
FvH4_1g01100.1	147.745	0.233069	0.408404	0.570683	0.568215	1.17533	K18179	cytochrome c oxidase assembly factor 6
FvH4_1g01110.1	1414.9	-0.121284	0.852743	-0.142228	0.8869	0.919369	NA	NA
FvH4_1g01120.1	20.8795	-0.412751	1.23688	-0.333702	0.738604	0.751189	K02951	small subunit ribosomal protein S12e
FvH4_1g01130.1	2558.93	0.370862	0.294599	1.25887	0.208077	1.29313	K00131	glyceraldehyde-3-phosphate dehydrogenase (NADP+) [EC:1.2.1.9]
FvH4_1g01140.1	772.779	2.12405	0.262236	8.09978	5.50587e-16	4.35917	K02951	small subunit ribosomal protein S12e
FvH4_1g01150.1	1014.78	0.435704	0.2811	1.55	0.121142	1.35257	NA	NA
FvH4_1g01160.1	773.555	0.572932	0.215242	2.6618	0.00777246	1.48754	K12581	CCR4-NOT transcription complex subunit 7/8
FvH4_1g01160.1	773.555	0.572932	0.215242	2.6618	0.00777246	1.48754	K12581	CCR4-NOT transcription complex subunit 7/8
FvH4_1g01170.1	865.094	-0.0405935	0.283966	-0.142952	0.886328	0.972255	K20280	trafficking protein particle complex subunit 5
FvH4_1g01170.1	865.094	-0.0405935	0.283966	-0.142952	0.886328	0.972255	K20280	trafficking protein particle complex subunit 5
FvH4_1g01180.1	2288.99	-0.508829	0.473378	-1.07489	0.282424	0.702792	NA	NA
FvH4_1g01190.1	49.7924	-0.70921	0.364682	-1.94473	0.0518071	0.611655	NA	NA
FvH4_1g01200.1	14.3398	0.418685	0.605562	0.6914	0.489314	1.33671	NA	NA
FvH4_1g01220.1	56.2395	0.602177	0.93785	0.642083	0.520819	1.51801	NA	NA
FvH4_1g01230.1	465.258	-1.69564	0.708736	-2.39248	0.0167348	0.308718	NA	NA
FvH4_1g01240.1	56.4689	-6.20432	0.888923	-6.97959	2.96044e-12	0.0135617	NA	NA
FvH4_1g01250.1	4808.03	1.07098	0.379539	2.82179	0.00477565	2.10086	K08516	synaptobrevin homolog YKT6
FvH4_1g01260.1	2355.46	0.728552	0.315759	2.3073	0.0210378	1.65697	K03098	apolipoprotein D and lipocalin family protein
FvH4_1g01270.1	121.95	2.74069	0.705271	3.88601	0.000101904	6.68391	NA	NA
FvH4_1g01280.1	2708.46	1.0823	0.357036	3.03136	0.00243457	2.11741	NA	NA
FvH4_1g01290.1	1363.27	-0.385299	0.654001	-0.589141	0.555766	0.76562	NA	NA
FvH4_1g01300.1	255.327	-0.0361957	0.453681	-0.0797822	0.936411	0.975223	NA	NA
FvH4_1g01310.1	214.166	-0.0764152	0.300783	-0.254054	0.799454	0.948411	NA	NA
FvH4_1g01320.1	212.281	-0.812013	0.314355	-2.58311	0.00979153	0.569586	NA	NA
FvH4_1g01370.1	49.4955	-0.130772	0.470467	-0.277962	0.781041	0.913343	NA	NA
FvH4_1g01380.1	120.532	0.653732	0.597779	1.0936	0.27413	1.57323	NA	NA
FvH4_1g01390.1	13.3717	4.45183	1.23382	3.60816	0.000308377	21.8843	NA	NA
FvH4_1g01420.1	49.5035	-0.129315	0.458535	-0.282017	0.777931	0.914266	NA	NA
FvH4_1g01430.1	256.539	-0.766016	0.383314	-1.9984	0.0456729	0.588039	NA	NA
FvH4_1g01440.1	3340.49	0.706377	0.283037	2.4957	0.0125708	1.6317	K02924	large subunit ribosomal protein L39e
FvH4_1g01440.1	3340.49	0.706377	0.283037	2.4957	0.0125708	1.6317	K02924	large subunit ribosomal protein L39e
FvH4_1g01450.1	100.139	-4.28145	0.965255	-4.43556	9.18324e-06	0.0514228	K01535	H+-transporting ATPase [EC:3.6.3.6]
FvH4_1g01460.1	50.3766	-0.78218	0.630574	-1.24043	0.214818	0.581487	NA	NA
FvH4_1g01470.1	9.82859	-6.52564	1.47308	-4.42994	9.42592e-06	0.0108539	NA	NA
FvH4_1g01480.1	478.419	-0.158057	0.437332	-0.361413	0.717791	0.896231	K11592	endoribonuclease Dicer [EC:3.1.26.-]
FvH4_1g01490.1	1343.25	-1.93832	0.4431	-4.37445	1.21739e-05	0.26092	K02209	DNA replication licensing factor MCM5 [EC:3.6.4.12]
FvH4_1g01510.1	14.924	-4.06329	1.04796	-3.87733	0.00010561	0.0598175	NA	NA
FvH4_1g01520.1	92.5415	2.85082	0.596795	4.77687	1.78043e-06	7.21408	NA	NA
FvH4_1g01530.1	72.1253	0.25217	0.521373	0.483665	0.628624	1.191	NA	NA
FvH4_1g01540.1	291.72	0.752629	0.282554	2.66366	0.00772949	1.68486	K02990	small subunit ribosomal protein S6
FvH4_1g01540.1	291.72	0.752629	0.282554	2.66366	0.00772949	1.68486	K02990	small subunit ribosomal protein S6
FvH4_1g01540.1	291.72	0.752629	0.282554	2.66366	0.00772949	1.68486	K02990	small subunit ribosomal protein S6
FvH4_1g01550.1	5065.58	2.08363	0.429103	4.85579	1.19907e-06	4.23873	NA	NA
FvH4_1g01560.1	347.458	-2.57395	0.319687	-8.05149	8.17953e-16	0.167944	NA	NA
FvH4_1g01570.1	6574.63	1.42015	0.384528	3.69323	0.000221423	2.67613	NA	NA
FvH4_1g01590.1	1783.45	-0.742872	0.275539	-2.69607	0.00701639	0.597549	K17569	G patch domain-containing protein 2
FvH4_1g01610.1	337.567	0.213268	0.627104	0.340084	0.733793	1.15931	NA	NA
FvH4_1g01660.1	168.86	1.21787	0.290117	4.19784	2.69469e-05	2.32602	NA	NA
FvH4_1g01710.1	379.812	-2.22321	0.342103	-6.49868	8.1029e-11	0.214164	K03768	peptidyl-prolyl cis-trans isomerase B (cyclophilin B) [EC:5.2.1.8]
FvH4_1g01710.1	379.812	-2.22321	0.342103	-6.49868	8.1029e-11	0.214164	K03768	peptidyl-prolyl cis-trans isomerase B (cyclophilin B) [EC:5.2.1.8]
FvH4_1g01720.1	2713.68	0.276337	0.406873	0.679172	0.497029	1.21112	NA	NA
FvH4_1g01730.1	1158.48	-2.96535	0.240793	-12.3149	7.5273e-35	0.128038	NA	NA
FvH4_1g01750.1	1254.69	-0.786775	0.428028	-1.83814	0.0660421	0.579638	NA	NA
FvH4_1g01760.1	38.8207	0.500749	0.488307	1.02548	0.305137	1.41495	NA	NA
FvH4_1g01770.1	1239.9	-1.19655	0.366731	-3.26275	0.00110337	0.436317	NA	NA
FvH4_1g01780.1	2610.53	1.39175	0.552227	2.52025	0.011727	2.62397	NA	NA
FvH4_1g01790.1	326.966	1.205	0.393413	3.06295	0.00219169	2.30538	NA	NA
FvH4_1g01800.1	996.569	-1.35906	0.274118	-4.95793	7.12485e-07	0.389837	NA	NA
FvH4_1g01810.1	531.215	2.18399	0.35347	6.17871	6.46271e-10	4.54408	K02949	small subunit ribosomal protein S11e
FvH4_1g01820.1	2578.64	-0.378856	0.19302	-1.96278	0.0496721	0.769047	NA	NA
FvH4_1g01830.1	37.5229	2.02326	0.563329	3.59161	0.00032864	4.06501	NA	NA
FvH4_1g01840.1	17.5096	0.303907	0.715061	0.425009	0.67083	1.23448	NA	NA
FvH4_1g01870.1	316.006	-1.39461	0.981772	-1.4205	NA	0.380349	NA	NA
FvH4_1g01880.1	7330.47	-0.997635	0.369188	-2.70224	0.00688742	0.50082	NA	NA
FvH4_1g01890.1	189.006	-1.41818	0.576555	-2.45975	0.0139032	0.374183	NA	NA
FvH4_1g01900.1	35.0973	-3.26125	0.645243	-5.05431	4.3196e-07	0.104295	NA	NA
FvH4_1g01910.1	28.588	-4.40749	0.976714	-4.51257	6.40457e-06	0.0471208	NA	NA
FvH4_1g01930.1	4699.05	0.0936625	0.846864	0.110599	0.911934	1.06708	NA	NA
FvH4_1g01960.1	2821.5	-1.69499	0.345659	-4.90364	9.40779e-07	0.308858	NA	NA
FvH4_1g01970.1	52.0271	5.52106	0.877264	6.29349	3.10398e-10	45.9203	NA	NA
FvH4_1g01990.1	1946.2	-0.282744	0.260321	-1.08613	0.277419	0.822026	NA	NA
FvH4_1g02000.1	713.276	0.753772	0.206944	3.6424	0.000270109	1.6862	NA	NA
FvH4_1g02010.1	268.761	-0.470557	0.63724	-0.73843	0.460253	0.721686	NA	NA
FvH4_1g02020.1	1139.94	-0.937254	0.179852	-5.21124	1.87584e-07	0.522226	NA	NA
FvH4_1g02030.1	2166.82	-0.0402213	0.25769	-0.156084	0.875967	0.972506	K20032	palmitoyltransferase ZDHHC13/17 [EC:2.3.1.225]
FvH4_1g02030.1	2166.82	-0.0402213	0.25769	-0.156084	0.875967	0.972506	K20032	palmitoyltransferase ZDHHC13/17 [EC:2.3.1.225]
FvH4_1g02040.1	9.76026	-6.51204	1.52192	-4.27884	1.87869e-05	0.0109567	NA	NA
FvH4_1g02070.1	43.9479	0.805073	0.861379	0.934632	0.349978	1.74723	NA	NA
FvH4_1g02080.1	860.68	1.23516	0.291546	4.23659	2.26938e-05	2.35408	NA	NA
FvH4_1g02100.1	131.556	3.5441	0.438227	8.08736	6.09724e-16	11.6649	K07964	heparanase [EC:3.2.1.166]
FvH4_1g02100.1	131.556	3.5441	0.438227	8.08736	6.09724e-16	11.6649	K07964	heparanase [EC:3.2.1.166]
FvH4_1g02110.1	662.504	-1.05813	0.514533	-2.05649	0.0397356	0.480254	NA	NA
FvH4_1g02120.1	6016.58	1.3154	0.906525	1.45104	0.146769	2.48872	NA	NA
FvH4_1g02150.1	3229.39	-1.13655	0.298546	-3.80695	0.000140691	0.454846	NA	NA
FvH4_1g02160.1	80.3737	-1.63966	0.525017	-3.12307	0.00178978	0.320932	NA	NA
FvH4_1g02170.1	402.987	-0.0313591	0.296444	-0.105784	0.915754	0.978498	K15227	arogenate dehydrogenase (NADP+), plant [EC:1.3.1.78]
FvH4_1g02190.1	17223.9	-0.247017	0.301085	-0.820422	0.411976	0.842637	K01507	inorganic pyrophosphatase [EC:3.6.1.1]
FvH4_1g02200.1	370.006	0.0735819	0.262078	0.280763	0.778892	1.05233	NA	NA
FvH4_1g02210.1	24.8439	-1.10976	0.734046	-1.51183	0.130576	0.463372	NA	NA
FvH4_1g02220.1	131.198	-0.0328037	0.367326	-0.0893039	0.92884	0.977519	K03715	1,2-diacylglycerol 3-beta-galactosyltransferase [EC:2.4.1.46]
FvH4_1g02220.1	131.198	-0.0328037	0.367326	-0.0893039	0.92884	0.977519	K03715	1,2-diacylglycerol 3-beta-galactosyltransferase [EC:2.4.1.46]
FvH4_1g02230.1	1042.59	-0.0788399	0.161155	-0.489217	0.624688	0.946819	K11366	ubiquitin carboxyl-terminal hydrolase 22/27/51 [EC:3.4.19.12]
FvH4_1g02230.1	1042.59	-0.0788399	0.161155	-0.489217	0.624688	0.946819	K11366	ubiquitin carboxyl-terminal hydrolase 22/27/51 [EC:3.4.19.12]
FvH4_1g02230.1	1042.59	-0.0788399	0.161155	-0.489217	0.624688	0.946819	K11366	ubiquitin carboxyl-terminal hydrolase 22/27/51 [EC:3.4.19.12]
FvH4_1g02250.1	25.0957	0.0394114	1.27153	0.0309953	0.975273	1.02769	NA	NA
FvH4_1g02270.1	68.4106	5.85328	1.57848	3.70816	0.000208768	57.8111	NA	NA
FvH4_1g02310.1	28.4608	8.48948	3.90861	2.172	0.0298558	359.409	NA	NA
FvH4_1g02400.1	26.1643	8.36805	3.90877	2.14084	0.0322868	330.396	NA	NA
FvH4_1g02420.1	941.278	-0.820724	0.196666	-4.17319	3.00362e-05	0.566158	NA	NA
FvH4_1g02430.1	1387.24	-0.846395	0.317804	-2.66326	0.00773869	0.556173	NA	NA
FvH4_1g02440.1	9708.36	-1.76861	0.26012	-6.79922	1.05185e-11	0.293491	NA	NA
FvH4_1g02450.1	2592.72	-0.11775	0.227476	-0.517637	0.604711	0.921624	NA	NA
FvH4_1g02460.1	1326.36	0.247908	0.435864	0.568773	0.56951	1.18748	K05016	chloride channel 7
FvH4_1g02460.1	1326.36	0.247908	0.435864	0.568773	0.56951	1.18748	K05016	chloride channel 7
FvH4_1g02470.1	1724.4	-0.454432	0.299817	-1.5157	0.129596	0.729798	NA	NA
FvH4_1g02480.1	47.042	-3.51471	0.505779	-6.94909	3.67641e-12	0.087492	NA	NA
FvH4_1g02490.1	7048.87	-0.878804	0.377282	-2.3293	0.0198431	0.543818	K00696	sucrose-phosphate synthase [EC:2.4.1.14]
FvH4_1g02500.1	730.019	3.05808	0.250534	12.2063	2.87839e-34	8.32862	NA	NA
FvH4_1g02530.1	535.076	-0.830118	0.19052	-4.35712	1.31787e-05	0.562483	K20823	N-alpha-acetyltransferase 35, NatC auxiliary subunit
FvH4_1g02540.1	1968.42	-0.460484	0.18423	-2.49951	0.0124366	0.726742	NA	NA
FvH4_1g02550.1	474.746	-0.324286	0.266472	-1.21696	0.223619	0.798694	NA	NA
FvH4_1g02570.1	5166.41	7.09308	0.589051	12.0415	2.14927e-33	136.53	NA	NA
FvH4_1g02580.1	1522.19	-0.822298	0.17256	-4.76529	1.8858e-06	0.56554	K12607	CCR4-NOT transcription complex subunit 10
FvH4_1g02590.1	351.683	-1.22233	0.359787	-3.39737	0.000680377	0.42859	K11138	telomere-associated protein RIF1
FvH4_1g02620.1	10019.4	-0.431745	0.99266	-0.434938	0.663608	0.741364	K06617	raffinose synthase [EC:2.4.1.82]
FvH4_1g02630.1	20.2304	-3.21572	0.980124	-3.28093	0.00103466	0.10764	NA	NA
FvH4_1g02650.1	222.566	-1.55306	0.35651	-4.35628	1.32291e-05	0.340787	NA	NA
FvH4_1g02660.1	1326.72	-0.0269895	0.343987	-0.0784608	0.937462	0.981466	NA	NA
FvH4_1g02670.1	548.51	0.426197	0.41329	1.03123	0.302433	1.34369	NA	NA
FvH4_1g02680.1	2308.77	-0.196842	0.229369	-0.858191	0.390787	0.872458	K20168	TBC1 domain family member 15
FvH4_1g02700.1	28.6632	1.93108	0.843782	2.28859	0.0221029	3.81339	NA	NA
FvH4_1g02710.1	280.288	0.443175	0.289281	1.53199	0.125525	1.35959	K00737	beta-1,4-mannosyl-glycoprotein beta-1,4-N-acetylglucosaminyltransferase [EC:2.4.1.144]
FvH4_1g02710.1	280.288	0.443175	0.289281	1.53199	0.125525	1.35959	K00737	beta-1,4-mannosyl-glycoprotein beta-1,4-N-acetylglucosaminyltransferase [EC:2.4.1.144]
FvH4_1g02720.1	328.043	-1.12471	0.901702	-1.24732	0.212282	0.458595	K00737	beta-1,4-mannosyl-glycoprotein beta-1,4-N-acetylglucosaminyltransferase [EC:2.4.1.144]
FvH4_1g02720.1	328.043	-1.12471	0.901702	-1.24732	0.212282	0.458595	K00737	beta-1,4-mannosyl-glycoprotein beta-1,4-N-acetylglucosaminyltransferase [EC:2.4.1.144]
FvH4_1g02730.1	7238	-1.79773	0.643287	-2.79461	0.00519628	0.287626	NA	NA
FvH4_1g02760.1	2158.04	0.155459	0.150812	1.03081	0.302631	1.11378	K20043	clathrin coat assembly protein AP180
FvH4_1g02770.1	60.8946	4.32915	0.843383	5.13307	2.85053e-07	20.1003	NA	NA
FvH4_1g02780.1	447.148	-0.264007	0.255202	-1.0345	0.300901	0.832772	K10632	BRCA1-associated protein [EC:2.3.2.27]
FvH4_1g02800.1	219.117	-0.42858	0.425105	-1.00817	0.313371	0.742993	NA	NA
FvH4_1g02820.1	1174.47	-0.637776	0.37541	-1.69888	0.0893419	0.642703	NA	NA
FvH4_1g02830.1	8.70114	-3.87267	1.1494	-3.3693	0.000753584	0.0682667	NA	NA
FvH4_1g02850.1	191.431	-0.0656739	0.233223	-0.281593	0.778256	0.955499	NA	NA
FvH4_1g02880.1	163.491	2.44348	0.907055	2.69386	0.00706302	5.43952	NA	NA
FvH4_1g02890.1	5536.54	-0.875021	0.874591	-1.00049	0.317073	0.545246	NA	NA
FvH4_1g02900.1	163.762	1.01415	0.910881	1.11337	0.26555	2.01971	NA	NA
FvH4_1g02930.1	1083.27	7.99426	0.447099	17.8803	1.6794e-71	254.983	NA	NA
FvH4_1g02950.1	53.6604	0.777976	0.690559	1.12659	0.259917	1.71472	K15503	serine/threonine-protein phosphatase 6 regulatory ankyrin repeat subunit B
FvH4_1g02980.1	16.9081	-2.30961	0.986489	-2.34124	0.0192197	0.201715	NA	NA
FvH4_1g02990.1	1099.5	-0.613354	0.203818	-3.00932	0.00261832	0.653675	NA	NA
FvH4_1g03000.1	51.6356	-2.26087	0.565197	-4.00015	6.33012e-05	0.208646	NA	NA
FvH4_1g03010.1	104.907	-0.249384	0.315417	-0.790648	0.429149	0.841255	NA	NA
FvH4_1g03020.1	1621.72	-1.39291	0.26932	-5.17196	2.3165e-07	0.380795	NA	NA
FvH4_1g03040.1	18.9241	1.61135	0.683342	2.35804	0.0183716	3.05537	NA	NA
FvH4_1g03050.1	1089.99	-0.544942	0.185	-2.94564	0.00322291	0.685419	NA	NA
FvH4_1g03060.1	60.4026	-1.15451	0.5546	-2.08169	0.0373707	0.44922	NA	NA
FvH4_1g03080.1	272.278	-1.71044	0.226189	-7.56197	3.97005e-14	0.305567	NA	NA
FvH4_1g03090.1	814.201	-0.0280745	0.25855	-0.108584	0.913532	0.980728	NA	NA
FvH4_1g03100.1	139.015	0.68943	0.323446	2.13151	0.0330469	1.61265	NA	NA
FvH4_1g03110.1	123.041	2.24943	0.477402	4.71181	2.45521e-06	4.75494	NA	NA
FvH4_1g03120.1	22.0666	-6.71307	1.32271	-5.07524	3.87002e-07	0.00953155	NA	NA
FvH4_1g03130.1	7410.47	-1.9733	0.427043	-4.62084	3.82184e-06	0.25467	K14515	EIN3-binding F-box protein
FvH4_1g03140.1	585.794	-0.62599	0.240926	-2.59827	0.0093694	0.647975	NA	NA
FvH4_1g03150.1	323.191	0.652622	0.353773	1.84475	0.0650741	1.57202	K02919	large subunit ribosomal protein L36
FvH4_1g03150.1	323.191	0.652622	0.353773	1.84475	0.0650741	1.57202	K02919	large subunit ribosomal protein L36
FvH4_1g03160.1	743.222	-0.889128	0.387009	-2.29744	0.0215938	0.53994	NA	NA
FvH4_1g03170.1	83.428	-1.25087	0.769699	-1.62515	0.104132	0.420194	K01115	phospholipase D1/2 [EC:3.1.4.4]
FvH4_1g03170.1	83.428	-1.25087	0.769699	-1.62515	0.104132	0.420194	K01115	phospholipase D1/2 [EC:3.1.4.4]
FvH4_1g03170.1	83.428	-1.25087	0.769699	-1.62515	0.104132	0.420194	K01115	phospholipase D1/2 [EC:3.1.4.4]
FvH4_1g03180.1	763.47	-0.764689	0.291332	-2.6248	0.00866992	0.58858	NA	NA
FvH4_1g03200.1	364.983	-1.90706	0.472501	-4.03609	5.43496e-05	0.266636	NA	NA
FvH4_1g03210.1	35.226	0.147454	0.51226	0.287851	0.773461	1.10761	NA	NA
FvH4_1g03240.1	1521.46	-1.43554	0.232389	-6.17732	6.51973e-10	0.369709	K21480	heme oxygenase (biliverdin-producing, ferredoxin) [EC:1.14.15.20]
FvH4_1g03260.1	1904.64	-0.664863	0.539271	-1.23289	0.217616	0.630749	NA	NA
FvH4_1g03270.1	409.915	-0.575693	0.304185	-1.89258	0.0584141	0.670964	NA	NA
FvH4_1g03280.1	844.688	0.416589	0.337562	1.23411	0.217161	1.33477	NA	NA
FvH4_1g03290.1	45.0164	-3.07252	1.52506	-2.01469	0.0439373	0.118872	NA	NA
FvH4_1g03300.1	1341.79	-0.574009	1.1752	-0.488434	NA	0.671747	K18195	rhamnogalacturonan endolyase [EC:4.2.2.23]
FvH4_1g03310.1	60.7585	2.90313	1.25461	2.31396	0.0206698	7.48046	K01213	galacturan 1,4-alpha-galacturonidase [EC:3.2.1.67]
FvH4_1g03320.1	947.71	-0.758108	0.447472	-1.6942	0.0902273	0.591271	K14310	nuclear pore complex protein Nup205
FvH4_1g03330.1	143.037	0.0483882	0.400384	0.120855	0.903806	1.03411	NA	NA
FvH4_1g03340.1	3530.63	-0.518542	0.191375	-2.70956	0.0067372	0.698077	NA	NA
FvH4_1g03350.1	64.8813	0.822529	0.510957	1.60978	0.107445	1.7685	NA	NA
FvH4_1g03360.1	5627.85	1.07091	0.37711	2.83977	0.00451461	2.10075	NA	NA
FvH4_1g03370.1	1360.12	0.357052	0.408901	0.873199	0.382555	1.28081	NA	NA
FvH4_1g03380.1	1012.21	0.578224	0.290504	1.99041	0.0465455	1.49301	NA	NA
FvH4_1g03390.1	3004.79	0.498739	0.354434	1.40714	0.159385	1.41298	NA	NA
FvH4_1g03410.1	1739.59	1.39307	0.21942	6.34886	2.16915e-10	2.62637	NA	NA
FvH4_1g03420.1	38.6218	-8.49878	1.27127	-6.68525	2.30524e-11	0.00276447	NA	NA
FvH4_1g03430.1	57.1013	-1.64644	0.497276	-3.31092	0.000929894	0.319427	NA	NA
FvH4_1g03440.1	14.708	0.237106	0.723697	0.327632	0.74319	1.17863	NA	NA
FvH4_1g03450.1	9.52783	-3.44313	1.07106	-3.21468	0.00130589	0.0919422	NA	NA
FvH4_1g03460.1	3872.12	0.24778	0.273926	0.904553	0.365702	1.18738	K12845	U4/U6 small nuclear ribonucleoprotein SNU13
FvH4_1g03470.1	808.849	1.5001	0.2125	7.05932	1.67315e-12	2.82863	K13280	signal peptidase I [EC:3.4.21.89]
FvH4_1g03470.1	808.849	1.5001	0.2125	7.05932	1.67315e-12	2.82863	K13280	signal peptidase I [EC:3.4.21.89]
FvH4_1g03490.1	3302.18	0.233151	0.277058	0.841525	0.400054	1.1754	NA	NA
FvH4_1g03500.1	1334.42	0.495273	0.524654	0.944	0.34517	1.40959	NA	NA
FvH4_1g03520.1	220.916	2.67088	0.323289	8.26158	1.4376e-16	6.36818	K11594	ATP-dependent RNA helicase DDX3X [EC:3.6.4.13]
FvH4_1g03520.1	220.916	2.67088	0.323289	8.26158	1.4376e-16	6.36818	K11594	ATP-dependent RNA helicase DDX3X [EC:3.6.4.13]
FvH4_1g03520.1	220.916	2.67088	0.323289	8.26158	1.4376e-16	6.36818	K11594	ATP-dependent RNA helicase DDX3X [EC:3.6.4.13]
FvH4_1g03520.1	220.916	2.67088	0.323289	8.26158	1.4376e-16	6.36818	K11594	ATP-dependent RNA helicase DDX3X [EC:3.6.4.13]
FvH4_1g03540.1	284.809	-1.25291	0.259974	-4.81937	1.44011e-06	0.419601	NA	NA
FvH4_1g03550.1	450.577	-0.277634	0.442405	-0.627555	0.530296	0.824943	NA	NA
FvH4_1g03560.1	26.3129	2.44063	1.20943	2.018	0.0435909	5.42879	NA	NA
FvH4_1g03570.1	1962.79	0.449349	0.204137	2.20121	0.0277209	1.36542	NA	NA
FvH4_1g03580.1	2301.92	1.29415	0.187621	6.89767	5.28624e-12	2.45232	K00326	cytochrome-b5 reductase [EC:1.6.2.2]
FvH4_1g03590.1	59.628	4.33001	0.894218	4.84222	1.28394e-06	20.1123	NA	NA
FvH4_1g03600.1	1736.92	-0.139783	0.290067	-0.481899	0.629877	0.907656	K03426	NAD+ diphosphatase [EC:3.6.1.22]
FvH4_1g03610.1	164.991	0.960429	0.453327	2.11862	0.0341223	1.94589	NA	NA
FvH4_1g03620.1	72.4567	1.92727	0.514189	3.74817	0.000178127	3.80335	NA	NA
FvH4_1g03630.1	675.884	-5.26668	0.276409	-19.0539	6.09577e-81	0.0259759	NA	NA
FvH4_1g03650.1	135.93	-1.96472	0.363804	-5.40049	6.64581e-08	0.256188	NA	NA
FvH4_1g03680.1	171.427	3.29472	0.410532	8.0255	1.0111e-15	9.8132	NA	NA
FvH4_1g03690.1	52.6432	6.8949	1.05595	6.52955	6.59686e-11	119.007	NA	NA
FvH4_1g03720.1	377.022	3.09926	0.446838	6.93599	4.03395e-12	8.56982	NA	NA
FvH4_1g03730.1	627.108	6.4784	0.440103	14.7202	4.78278e-49	89.1649	NA	NA
FvH4_1g03750.1	17.7183	2.24926	0.642071	3.50314	0.000459808	4.7544	NA	NA
FvH4_1g03760.1	85.6368	7.6806	1.39078	5.52253	3.34157e-08	205.16	NA	NA
FvH4_1g03790.1	99.8076	0.958991	0.280715	3.41624	0.00063492	1.94395	NA	NA
FvH4_1g03810.1	10.0564	1.58947	0.877748	1.81086	0.0701632	3.0094	NA	NA
FvH4_1g03830.1	5157.23	0.407039	0.487869	0.83432	0.4041	1.32596	NA	NA
FvH4_1g03840.1	1458.23	0.178521	0.340321	0.524566	0.599885	1.13172	NA	NA
FvH4_1g03850.1	1144.2	0.419449	0.277446	1.51182	0.130578	1.33742	K06130	lysophospholipase II [EC:3.1.1.5]
FvH4_1g03860.1	62.0666	-3.71569	0.734519	-5.05867	4.22191e-07	0.0761144	NA	NA
FvH4_1g03870.1	8.40229	-6.29803	1.52025	-4.14276	3.43147e-05	0.0127088	NA	NA
FvH4_1g03880.1	736.766	0.241982	0.194451	1.24444	0.213338	1.18262	K11434	type I protein arginine methyltransferase [EC:2.1.1.319]
FvH4_1g03900.1	248.401	-1.10679	0.35114	-3.15198	0.00162167	0.464327	NA	NA
FvH4_1g03910.1	16.0495	-0.740715	0.835015	-0.887068	0.375042	0.598443	K15639	PHYB activation tagged suppressor 1 [EC:1.14.-.-]
FvH4_1g03910.1	16.0495	-0.740715	0.835015	-0.887068	0.375042	0.598443	K15639	PHYB activation tagged suppressor 1 [EC:1.14.-.-]
FvH4_1g03920.1	10841.8	1.33139	0.324789	4.09924	4.14515e-05	2.51645	K07936	GTP-binding nuclear protein Ran
FvH4_1g03920.1	10841.8	1.33139	0.324789	4.09924	4.14515e-05	2.51645	K07936	GTP-binding nuclear protein Ran
FvH4_1g03920.1	10841.8	1.33139	0.324789	4.09924	4.14515e-05	2.51645	K07936	GTP-binding nuclear protein Ran
FvH4_1g03920.1	10841.8	1.33139	0.324789	4.09924	4.14515e-05	2.51645	K07936	GTP-binding nuclear protein Ran
FvH4_1g03930.1	398.289	0.812279	0.318121	2.55337	0.0106686	1.75598	NA	NA
FvH4_1g03940.1	1482.79	1.2877	0.670049	1.9218	0.0546305	2.44139	NA	NA
FvH4_1g03950.1	479.007	0.71549	0.2684	2.66576	0.00768153	1.64204	NA	NA
FvH4_1g03960.1	298.388	2.48753	0.393618	6.31965	2.62161e-10	5.60816	NA	NA
FvH4_1g03970.1	1035.23	2.21619	0.829466	2.67183	0.00754386	4.64666	NA	NA
FvH4_1g03980.1	6300.03	0.412931	0.360504	1.14543	0.252032	1.33139	K03066	26S proteasome regulatory subunit T6
FvH4_1g03990.1	4641.18	0.830822	0.30855	2.69267	0.00708825	1.7787	K13137	serine-threonine kinase receptor-associated protein
FvH4_1g04000.1	324.04	8.48982	1.48573	5.71424	1.10192e-08	359.492	K15803	(-)-germacrene D synthase [EC:4.2.3.75]
FvH4_1g04010.1	1293.94	1.05826	0.468234	2.2601	0.0238148	2.08241	K11251	histone H2A
FvH4_1g04020.1	2036.74	0.512257	0.256816	1.99464	0.0460819	1.42628	K15397	3-ketoacyl-CoA synthase [EC:2.3.1.199]
FvH4_1g04030.1	72.3945	-0.904119	0.391879	-2.30714	0.0210471	0.534359	NA	NA
FvH4_1g04040.1	82.5297	2.9407	0.355612	8.26941	1.34624e-16	7.67784	NA	NA
FvH4_1g04050.1	6392.2	8.97823	0.546617	16.4251	1.26483e-60	504.332	NA	NA
FvH4_1g04060.1	559.358	8.63276	0.973225	8.87026	7.29757e-19	396.934	NA	NA
FvH4_1g04070.1	17.5965	-1.36509	0.645657	-2.11427	0.0344925	0.38821	NA	NA
FvH4_1g04080.1	4746.05	1.53886	0.309455	4.97281	6.59905e-07	2.90565	NA	NA
FvH4_1g04090.1	111.862	3.95777	0.502632	7.87407	3.43273e-15	15.5384	NA	NA
FvH4_1g04100.1	19.6432	-0.00626078	1.17923	-0.00530919	0.995764	0.99567	NA	NA
FvH4_1g04110.1	33.3876	1.1264	0.774099	1.4551	0.14564	2.18313	NA	NA
FvH4_1g04120.1	584.157	-0.435951	0.208797	-2.08792	0.0368055	0.739206	NA	NA
FvH4_1g04130.1	318.117	-0.926566	0.867235	-1.06841	0.285334	0.526109	NA	NA
FvH4_1g04150.1	795.406	3.25509	0.465338	6.99513	2.65021e-12	9.54731	NA	NA
FvH4_1g04160.1	1160.87	0.502625	0.419353	1.19857	0.230694	1.41679	NA	NA
FvH4_1g04170.1	2111.41	-0.418333	0.200626	-2.08514	0.0370563	0.748289	NA	NA
FvH4_1g04190.1	105.263	6.92629	1.03627	6.68383	2.32773e-11	121.624	NA	NA
FvH4_1g04210.1	325.253	4.07155	0.579988	7.02006	2.21774e-12	16.8135	NA	NA
FvH4_1g04220.1	1518.9	0.817097	0.405609	2.0145	0.0439575	1.76186	K18404	tudor domain-containing protein 3
FvH4_1g04230.1	1568.25	0.565447	0.305031	1.85374	0.0637765	1.47985	K11584	serine/threonine-protein phosphatase 2A regulatory subunit B'
FvH4_1g04250.1	4429.98	-0.304386	0.246768	-1.23349	0.217392	0.809787	K10781	fatty acyl-ACP thioesterase B [EC:3.1.2.14 3.1.2.21]
FvH4_1g04250.1	4429.98	-0.304386	0.246768	-1.23349	0.217392	0.809787	K10781	fatty acyl-ACP thioesterase B [EC:3.1.2.14 3.1.2.21]
FvH4_1g04250.1	4429.98	-0.304386	0.246768	-1.23349	0.217392	0.809787	K10781	fatty acyl-ACP thioesterase B [EC:3.1.2.14 3.1.2.21]
FvH4_1g04290.1	3308.76	-1.79486	0.663624	-2.70463	0.00683799	0.2882	K09533	DnaJ homolog subfamily C member 13
FvH4_1g04310.1	3049.03	1.05919	0.283369	3.73784	0.000185607	2.08376	NA	NA
FvH4_1g04320.1	355.517	1.46991	0.355646	4.13306	3.5797e-05	2.77004	NA	NA
FvH4_1g04330.1	1042.69	-0.23378	0.218782	-1.06855	0.285273	0.850404	NA	NA
FvH4_1g04340.1	259.741	-0.973254	0.47534	-2.04749	0.04061	0.509356	NA	NA
FvH4_1g04350.1	19296.3	-1.80072	0.238918	-7.53698	4.8098e-14	0.287031	K10527	enoyl-CoA hydratase/3-hydroxyacyl-CoA dehydrogenase [EC:4.2.1.17 1.1.1.35 1.1.1.211]
FvH4_1g04350.1	19296.3	-1.80072	0.238918	-7.53698	4.8098e-14	0.287031	K10527	enoyl-CoA hydratase/3-hydroxyacyl-CoA dehydrogenase [EC:4.2.1.17 1.1.1.35 1.1.1.211]
FvH4_1g04350.1	19296.3	-1.80072	0.238918	-7.53698	4.8098e-14	0.287031	K10527	enoyl-CoA hydratase/3-hydroxyacyl-CoA dehydrogenase [EC:4.2.1.17 1.1.1.35 1.1.1.211]
FvH4_1g04360.1	15.5494	-0.327439	0.710757	-0.46069	0.645021	0.79695	NA	NA
FvH4_1g04370.1	118.776	-0.192006	0.602974	-0.318432	0.750158	0.875388	K18213	proteinaceous RNase P [EC:3.1.26.5]
FvH4_1g04370.1	118.776	-0.192006	0.602974	-0.318432	0.750158	0.875388	K18213	proteinaceous RNase P [EC:3.1.26.5]
FvH4_1g04380.1	15.8389	1.50048	0.887402	1.69087	0.0908625	2.82936	NA	NA
FvH4_1g04410.1	52.9805	2.56195	0.604467	4.23837	2.25147e-05	5.90507	NA	NA
FvH4_1g04420.1	1174.42	-0.0438871	0.442652	-0.0991458	0.921022	0.970038	NA	NA
FvH4_1g04430.1	272.075	5.52767	0.421895	13.102	3.20597e-39	46.1313	NA	NA
FvH4_1g04450.1	12.0684	3.51576	1.1369	3.09242	0.00198532	11.438	NA	NA
FvH4_1g04460.1	10.6059	4.24079	1.09918	3.85815	0.000114247	18.9062	NA	NA
FvH4_1g04490.1	1836.36	0.143876	0.325371	0.44219	0.658352	1.10487	NA	NA
FvH4_1g04500.1	1788.99	-0.0559327	0.251314	-0.222561	0.823877	0.961972	NA	NA
FvH4_1g04510.1	358.663	0.107244	0.327851	0.327112	0.743583	1.07717	K03100	signal peptidase I [EC:3.4.21.89]
FvH4_1g04510.1	358.663	0.107244	0.327851	0.327112	0.743583	1.07717	K03100	signal peptidase I [EC:3.4.21.89]
FvH4_1g04520.1	52.7017	1.36704	0.516877	2.64481	0.0081736	2.57942	NA	NA
FvH4_1g04530.1	9.77922	2.96249	0.957589	3.09369	0.00197682	7.79466	NA	NA
FvH4_1g04540.1	202.828	-1.02108	0.423552	-2.41075	0.0159198	0.492748	K17710	pentatricopeptide repeat domain-containing protein 1
FvH4_1g04540.1	202.828	-1.02108	0.423552	-2.41075	0.0159198	0.492748	K17710	pentatricopeptide repeat domain-containing protein 1
FvH4_1g04560.1	123.566	0.463721	0.308354	1.50386	0.132618	1.37909	NA	NA
FvH4_1g04570.1	41.577	-0.556795	0.654316	-0.850958	0.394793	0.679811	NA	NA
FvH4_1g04610.1	113.26	1.27712	0.326258	3.91445	9.06088e-05	2.42355	NA	NA
FvH4_1g04660.1	19.6431	-7.52304	1.33845	-5.62071	1.9017e-08	0.00543674	NA	NA
FvH4_1g04670.1	804.528	-0.239205	0.262622	-0.910833	0.362384	0.847212	K08653	membrane-bound transcription factor site-1 protease [EC:3.4.21.112]
FvH4_1g04670.1	804.528	-0.239205	0.262622	-0.910833	0.362384	0.847212	K08653	membrane-bound transcription factor site-1 protease [EC:3.4.21.112]
FvH4_1g04680.1	1090.69	1.48492	0.381374	3.89362	9.87612e-05	2.79902	NA	NA
FvH4_1g04700.1	521.429	0.0627846	0.627403	0.100071	0.920288	1.04448	K13606	chlorophyll(ide) b reductase [EC:1.1.1.294]
FvH4_1g04710.1	542.666	0.45506	0.248896	1.82832	0.0675022	1.37084	NA	NA
FvH4_1g04720.1	2212.92	-1.83797	0.506405	-3.62944	0.000284036	0.279716	NA	NA
FvH4_1g04740.1	100.394	-1.56658	0.620015	-2.52668	0.0115147	0.337608	NA	NA
FvH4_1g04750.1	143.138	3.35711	1.24072	2.70578	0.00681437	10.2469	NA	NA
FvH4_1g04760.1	70.1717	-4.03657	0.688728	-5.86091	4.60326e-09	0.0609355	NA	NA
FvH4_1g04810.1	219.507	0.477549	0.273992	1.74293	0.0813462	1.39238	K09419	heat shock transcription factor, other eukaryote
FvH4_1g04820.1	401.378	0.246757	0.265889	0.928046	0.353384	1.18654	NA	NA
FvH4_1g04830.1	677.099	0.472159	0.180407	2.61718	0.00886585	1.38718	K13960	ubiquitin-conjugating enzyme E2 T [EC:2.3.2.23]
FvH4_1g04840.1	48.818	-0.844088	0.890314	-0.948078	0.34309	0.557063	NA	NA
FvH4_1g04850.1	50.2327	-1.96626	0.462147	-4.25461	2.09413e-05	0.255916	NA	NA
FvH4_1g04860.1	31.6953	8.64876	1.4531	5.95193	2.65005e-09	401.363	NA	NA
FvH4_1g04870.1	407.271	0.451577	0.378957	1.19163	0.233406	1.36753	NA	NA
FvH4_1g04880.1	12.9076	-3.41129	0.94172	-3.6224	0.00029188	0.093994	NA	NA
FvH4_1g04910.1	60.9967	1.38648	0.421005	3.29326	0.00099033	2.6144	NA	NA
FvH4_1g04920.1	16.3273	7.69132	1.38313	5.56079	2.68552e-08	206.689	NA	NA
FvH4_1g04930.1	1206.84	-1.92405	0.250866	-7.66961	1.72514e-14	0.263514	NA	NA
FvH4_1g04940.1	1563.65	-0.478531	0.379687	-1.26033	0.20755	0.717708	K07889	Ras-related protein Rab-5C
FvH4_1g04940.1	1563.65	-0.478531	0.379687	-1.26033	0.20755	0.717708	K07889	Ras-related protein Rab-5C
FvH4_1g04940.1	1563.65	-0.478531	0.379687	-1.26033	0.20755	0.717708	K07889	Ras-related protein Rab-5C
FvH4_1g04940.1	1563.65	-0.478531	0.379687	-1.26033	0.20755	0.717708	K07889	Ras-related protein Rab-5C
FvH4_1g04940.1	1563.65	-0.478531	0.379687	-1.26033	0.20755	0.717708	K07889	Ras-related protein Rab-5C
FvH4_1g04940.1	1563.65	-0.478531	0.379687	-1.26033	0.20755	0.717708	K07889	Ras-related protein Rab-5C
FvH4_1g04940.1	1563.65	-0.478531	0.379687	-1.26033	0.20755	0.717708	K07889	Ras-related protein Rab-5C
FvH4_1g04950.1	2939.91	-1.42655	0.745256	-1.91418	0.0555974	0.372019	NA	NA
FvH4_1g04960.1	462.774	-1.54738	0.540269	-2.86409	0.00418216	0.342132	K09191	general transcription factor IIIA
FvH4_1g04960.1	462.774	-1.54738	0.540269	-2.86409	0.00418216	0.342132	K09191	general transcription factor IIIA
FvH4_1g04970.1	1627.98	-1.48881	0.199189	-7.47433	7.75998e-14	0.356307	NA	NA
FvH4_1g04980.1	270.256	-0.396211	0.275565	-1.43781	0.150488	0.759851	NA	NA
FvH4_1g04990.1	144.015	0.59296	0.610218	0.971719	0.33119	1.50834	NA	NA
FvH4_1g05000.1	83.8199	3.99717	0.765062	5.22464	1.74494e-07	15.9687	NA	NA
FvH4_1g05010.1	27.8325	-1.90759	0.806357	-2.36569	0.0179967	0.266538	NA	NA
FvH4_1g05020.1	97.8708	-6.9465	0.805308	-8.62589	6.3595e-18	0.00810766	NA	NA
FvH4_1g05030.1	55.3241	0.9341	0.453649	2.05908	0.0394865	1.9107	NA	NA
FvH4_1g05040.1	1733.07	1.22256	0.548453	2.22911	0.0258067	2.3336	NA	NA
FvH4_1g05050.1	2148.38	-0.696311	0.278348	-2.50158	0.012364	0.617148	NA	NA
FvH4_1g05070.1	545.331	-1.19465	0.224909	-5.3117	1.08608e-07	0.436893	NA	NA
FvH4_1g05080.1	186.732	-0.599085	0.578805	-1.03504	0.300652	0.660173	K12355	coniferyl-aldehyde dehydrogenase [EC:1.2.1.68]
FvH4_1g05090.1	12.2809	0.411072	0.858082	0.479059	0.631897	1.32967	K12355	coniferyl-aldehyde dehydrogenase [EC:1.2.1.68]
FvH4_1g05100.1	29.7178	-0.943073	0.499282	-1.88886	0.0589105	0.520124	K12355	coniferyl-aldehyde dehydrogenase [EC:1.2.1.68]
FvH4_1g05110.1	4245.85	3.88569	0.603016	6.44376	1.16552e-10	14.7812	NA	NA
FvH4_1g05120.1	55.9274	1.33681	0.417782	3.19978	0.00137532	2.52593	NA	NA
FvH4_1g05130.1	67.0216	0.0758578	0.755008	0.100473	0.919969	1.05399	NA	NA
FvH4_1g05150.1	702.235	0.00902334	0.18576	0.0485754	0.961258	1.00627	NA	NA
FvH4_1g05170.1	4028.15	-0.322462	0.207724	-1.55236	0.120576	0.799704	K17302	coatomer subunit beta'
FvH4_1g05170.1	4028.15	-0.322462	0.207724	-1.55236	0.120576	0.799704	K17302	coatomer subunit beta'
FvH4_1g05180.1	18736.6	0.706512	0.312241	2.26271	0.0236534	1.63185	NA	NA
FvH4_1g05200.1	93.4084	-0.325682	0.538892	-0.604356	0.545607	0.797921	NA	NA
FvH4_1g05240.1	5256.14	-0.0799054	0.246176	-0.324587	0.745494	0.94612	NA	NA
FvH4_1g05260.1	151.328	1.26693	0.441374	2.87042	0.00409928	2.40648	NA	NA
FvH4_1g05270.1	2947.82	0.314585	0.376157	0.836314	0.402978	1.24365	NA	NA
FvH4_1g05280.1	1908.56	-0.509481	0.324666	-1.56925	0.11659	0.702475	NA	NA
FvH4_1g05310.1	183.235	-1.10961	0.371068	-2.99032	0.00278688	0.463419	NA	NA
FvH4_1g05320.1	241.722	1.025	0.218226	4.69698	2.64042e-06	2.03496	NA	NA
FvH4_1g05350.1	2877.9	0.714136	0.327472	2.18076	0.0292014	1.6405	K05605	3-hydroxyisobutyryl-CoA hydrolase [EC:3.1.2.4]
FvH4_1g05360.1	216.609	-0.841666	0.259148	-3.24782	0.00116294	0.557999	NA	NA
FvH4_1g05370.1	287.885	-2.07131	0.305096	-6.78905	1.12875e-11	0.237943	NA	NA
FvH4_1g05380.1	161.706	-0.858341	0.309954	-2.76925	0.0056185	0.551586	K15429	tRNA (guanine37-N1)-methyltransferase [EC:2.1.1.228]
FvH4_1g05380.1	161.706	-0.858341	0.309954	-2.76925	0.0056185	0.551586	K15429	tRNA (guanine37-N1)-methyltransferase [EC:2.1.1.228]
FvH4_1g05390.1	9.85844	-1.5249	0.975852	-1.56264	0.118138	0.347503	NA	NA
FvH4_1g05410.1	176.9	5.58912	0.596321	9.37267	7.07178e-21	48.1385	NA	NA
FvH4_1g05440.1	56.2899	1.13575	0.809259	1.40345	0.160483	2.19733	NA	NA
FvH4_1g05450.1	1121.96	-0.753525	0.232108	-3.24644	0.00116858	0.593153	NA	NA
FvH4_1g05460.1	2325.9	0.376491	0.3034	1.24091	0.21464	1.29818	NA	NA
FvH4_1g05470.1	1029.21	-4.26102	0.487804	-8.73511	2.43421e-18	0.0521561	K04392	Ras-related C3 botulinum toxin substrate 1
FvH4_1g05470.1	1029.21	-4.26102	0.487804	-8.73511	2.43421e-18	0.0521561	K04392	Ras-related C3 botulinum toxin substrate 1
FvH4_1g05470.1	1029.21	-4.26102	0.487804	-8.73511	2.43421e-18	0.0521561	K04392	Ras-related C3 botulinum toxin substrate 1
FvH4_1g05470.1	1029.21	-4.26102	0.487804	-8.73511	2.43421e-18	0.0521561	K04392	Ras-related C3 botulinum toxin substrate 1
FvH4_1g05470.1	1029.21	-4.26102	0.487804	-8.73511	2.43421e-18	0.0521561	K04392	Ras-related C3 botulinum toxin substrate 1
FvH4_1g05470.1	1029.21	-4.26102	0.487804	-8.73511	2.43421e-18	0.0521561	K04392	Ras-related C3 botulinum toxin substrate 1
FvH4_1g05470.1	1029.21	-4.26102	0.487804	-8.73511	2.43421e-18	0.0521561	K04392	Ras-related C3 botulinum toxin substrate 1
FvH4_1g05470.1	1029.21	-4.26102	0.487804	-8.73511	2.43421e-18	0.0521561	K04392	Ras-related C3 botulinum toxin substrate 1
FvH4_1g05470.1	1029.21	-4.26102	0.487804	-8.73511	2.43421e-18	0.0521561	K04392	Ras-related C3 botulinum toxin substrate 1
FvH4_1g05470.1	1029.21	-4.26102	0.487804	-8.73511	2.43421e-18	0.0521561	K04392	Ras-related C3 botulinum toxin substrate 1
FvH4_1g05480.1	18633.3	-0.142377	0.340034	-0.418714	0.675425	0.906025	NA	NA
FvH4_1g05500.1	35.9885	-7.41279	1.29109	-5.74152	9.38331e-09	0.0058685	NA	NA
FvH4_1g05520.1	233.009	-1.48669	0.422833	-3.51602	0.000438062	0.35683	NA	NA
FvH4_1g05530.1	135.529	-2.11085	0.358468	-5.88853	3.8964e-09	0.231511	NA	NA
FvH4_1g05540.1	292.842	-0.693042	0.621637	-1.11487	0.264908	0.618548	NA	NA
FvH4_1g05550.1	141.884	-1.43747	0.428443	-3.3551	0.000793349	0.369214	K18914	adrenodoxin-NADP+ reductase [EC:1.18.1.6]
FvH4_1g05550.1	141.884	-1.43747	0.428443	-3.3551	0.000793349	0.369214	K18914	adrenodoxin-NADP+ reductase [EC:1.18.1.6]
FvH4_1g05630.1	1894.54	2.66674	0.61496	4.33645	1.44805e-05	6.34994	NA	NA
FvH4_1g05640.1	291.962	0.373731	0.354916	1.05301	0.292334	1.2957	NA	NA
FvH4_1g05650.1	1421.64	-0.873104	0.463605	-1.88329	0.0596606	0.545971	K02357	elongation factor Ts
FvH4_1g05680.1	3026.97	-1.41867	0.256837	-5.52361	3.32106e-08	0.374058	K08960	casein kinase 1, epsilon [EC:2.7.11.1]
FvH4_1g05680.1	3026.97	-1.41867	0.256837	-5.52361	3.32106e-08	0.374058	K08960	casein kinase 1, epsilon [EC:2.7.11.1]
FvH4_1g05690.1	188.478	-1.33843	0.322832	-4.14592	3.38454e-05	0.39545	NA	NA
FvH4_1g05700.1	53.5181	-2.97588	1.00368	-2.96496	0.00302719	0.127108	NA	NA
FvH4_1g05710.1	118.792	1.11094	0.362365	3.06581	0.00217085	2.15987	K15190	7SK snRNA methylphosphate capping enzyme [EC:2.1.1.-]
FvH4_1g05710.1	118.792	1.11094	0.362365	3.06581	0.00217085	2.15987	K15190	7SK snRNA methylphosphate capping enzyme [EC:2.1.1.-]
FvH4_1g05720.1	403.622	2.42436	0.332934	7.28179	3.29416e-13	5.3679	NA	NA
FvH4_1g05730.1	2397.79	-0.77151	0.300125	-2.57063	0.0101515	0.585804	K01759	lactoylglutathione lyase [EC:4.4.1.5]
FvH4_1g05740.1	2233.69	-1.16048	0.331021	-3.50575	0.000455328	0.447365	NA	NA
FvH4_1g05750.1	16.9731	-2.33046	1.00595	-2.31669	0.0205209	0.198821	K10664	E3 ubiquitin-protein ligase ATL6/9/15/31/42/55 [EC:2.3.2.27]
FvH4_1g05760.1	2550.63	0.965254	0.637584	1.51392	0.130045	1.95241	NA	NA
FvH4_1g05770.1	373.316	0.763208	0.931077	0.819705	0.412384	1.69726	NA	NA
FvH4_1g05780.1	299.477	-0.177061	0.256922	-0.689162	0.490721	0.884503	NA	NA
FvH4_1g05790.1	449.73	-0.374769	0.415577	-0.901805	0.36716	0.771229	NA	NA
FvH4_1g05800.1	998.744	0.525284	0.196723	2.67017	0.00758127	1.43922	NA	NA
FvH4_1g05810.1	234.816	-2.06006	0.505621	-4.07431	4.61507e-05	0.239807	NA	NA
FvH4_1g05820.1	1673.42	3.19613	0.857586	3.72689	0.000193857	9.16495	K09286	EREBP-like factor
FvH4_1g05840.1	369.705	-0.498772	0.308994	-1.61418	0.106489	0.707709	NA	NA
FvH4_1g05850.1	4839.33	0.0790532	0.267397	0.29564	0.767505	1.05632	K07151	dolichyl-diphosphooligosaccharide---protein glycosyltransferase [EC:2.4.99.18]
FvH4_1g05850.1	4839.33	0.0790532	0.267397	0.29564	0.767505	1.05632	K07151	dolichyl-diphosphooligosaccharide---protein glycosyltransferase [EC:2.4.99.18]
FvH4_1g05870.1	4748.96	-0.357618	0.175677	-2.03566	0.0417848	0.780452	K06063	SNW domain-containing protein 1
FvH4_1g05870.1	4748.96	-0.357618	0.175677	-2.03566	0.0417848	0.780452	K06063	SNW domain-containing protein 1
FvH4_1g05880.1	2449.64	0.281711	0.348985	0.807229	0.419534	1.21564	K06063	SNW domain-containing protein 1
FvH4_1g05880.1	2449.64	0.281711	0.348985	0.807229	0.419534	1.21564	K06063	SNW domain-containing protein 1
FvH4_1g05910.1	377.393	-0.809171	0.330752	-2.44646	0.0144268	0.57071	K03350	anaphase-promoting complex subunit 3
FvH4_1g05910.1	377.393	-0.809171	0.330752	-2.44646	0.0144268	0.57071	K03350	anaphase-promoting complex subunit 3
FvH4_1g05950.1	105.723	-0.735487	0.537888	-1.36736	0.171512	0.600615	NA	NA
FvH4_1g05960.1	35.3395	2.37823	0.799313	2.97534	0.00292662	5.19898	NA	NA
FvH4_1g05970.1	776.957	-0.562033	0.366723	-1.53258	0.125378	0.677347	NA	NA
FvH4_1g05980.1	127.705	-4.07386	0.876049	-4.65026	3.31518e-06	0.0593809	K11699	RNA-dependent RNA polymerase [EC:2.7.7.48]
FvH4_1g05990.1	60.3643	-3.24957	0.501614	-6.47823	9.28037e-11	0.105143	K11699	RNA-dependent RNA polymerase [EC:2.7.7.48]
FvH4_1g06000.1	9716.81	-0.61002	0.252162	-2.41916	0.0155565	0.655188	K00029	malate dehydrogenase (oxaloacetate-decarboxylating)(NADP+) [EC:1.1.1.40]
FvH4_1g06010.1	552.036	-0.888635	0.256181	-3.46878	0.000522832	0.540125	NA	NA
FvH4_1g06040.1	559.694	-0.704861	0.319015	-2.20949	0.0271408	0.613502	K14497	protein phosphatase 2C [EC:3.1.3.16]
FvH4_1g06060.1	53.1969	4.33895	1.09352	3.96787	7.25173e-05	20.2374	K05658	ATP-binding cassette, subfamily B (MDR/TAP), member 1 [EC:3.6.3.44]
FvH4_1g06060.1	53.1969	4.33895	1.09352	3.96787	7.25173e-05	20.2374	K05658	ATP-binding cassette, sub-family B (MDR/TAP), member 1 [HSA:5243]
FvH4_1g06060.1	53.1969	4.33895	1.09352	3.96787	7.25173e-05	20.2374	K05658	ATP-binding cassette, subfamily B (MDR/TAP), member 1 [EC:3.6.3.44]
FvH4_1g06070.1	189.04	-0.52074	0.25835	-2.01564	0.043838	0.697014	K15463	tRNA A64-2'-O-ribosylphosphate transferase [EC:2.4.2.-]
FvH4_1g06070.1	189.04	-0.52074	0.25835	-2.01564	0.043838	0.697014	K15463	tRNA A64-2'-O-ribosylphosphate transferase [EC:2.4.2.-]
FvH4_1g06080.1	13.371	2.63133	0.802477	3.27901	0.00104171	6.19597	NA	NA
FvH4_1g06090.1	933.388	1.11592	0.422918	2.63862	0.00832434	2.16733	NA	NA
FvH4_1g06100.1	91.8602	1.15133	0.476943	2.41398	0.0157792	2.22119	NA	NA
FvH4_1g06110.1	1829.42	-1.7014	0.428379	-3.97173	7.13527e-05	0.307487	NA	NA
FvH4_1g06140.1	22.0067	3.66373	0.977563	3.74782	0.000178376	12.6734	NA	NA
FvH4_1g06150.1	156.092	-0.546847	0.437459	-1.25005	0.21128	0.684514	K15507	21S rRNA (GM2251-2'-O)-methyltransferase [EC:2.1.1.-]
FvH4_1g06160.1	763.307	0.188714	0.251416	0.750605	0.452891	1.13975	K17795	mitochondrial import inner membrane translocase subunit TIM17
FvH4_1g06170.1	1167.02	2.55356	0.460931	5.54	3.02464e-08	5.87082	NA	NA
FvH4_1g06180.1	166.063	1.66454	0.972442	1.71171	0.0869507	3.17012	NA	NA
FvH4_1g06210.1	9.58595	2.90359	1.87498	1.5486	0.121479	7.48289	NA	NA
FvH4_1g06220.1	303.503	2.11246	0.494456	4.27228	1.9348e-05	4.32428	NA	NA
FvH4_1g06230.1	16.166	-7.24068	1.38063	-5.24448	1.56721e-07	0.00661209	NA	NA
FvH4_1g06260.1	31.8524	-1.00183	1.00878	-0.993113	0.320655	0.499366	NA	NA
FvH4_1g06270.1	5554.98	-0.634485	0.285504	-2.22233	0.0262608	0.644171	K00844	hexokinase [EC:2.7.1.1]
FvH4_1g06270.1	5554.98	-0.634485	0.285504	-2.22233	0.0262608	0.644171	K00844	hexokinase [EC:2.7.1.1]
FvH4_1g06280.1	16.4308	3.46282	1.00195	3.45608	0.000548102	11.0258	NA	NA
FvH4_1g06290.1	46.5258	5.93977	1.26648	4.68997	2.73249e-06	61.383	NA	NA
FvH4_1g06300.1	47.6418	0.246847	0.396322	0.622846	0.533386	1.18661	NA	NA
FvH4_1g06330.1	477.789	3.68347	0.272847	13.5001	1.56082e-41	12.848	NA	NA
FvH4_1g06350.1	11.9011	2.216	1.15601	1.91693	0.0552467	4.64603	K01051	pectinesterase [EC:3.1.1.11]
FvH4_1g06360.1	376.997	-0.318022	0.372854	-0.85294	0.393693	0.802169	K01301	N-acetylated-alpha-linked acidic dipeptidase [EC:3.4.17.21]
FvH4_1g06360.1	376.997	-0.318022	0.372854	-0.85294	0.393693	0.802169	K01301	N-acetylated-alpha-linked acidic dipeptidase [EC:3.4.17.21]
FvH4_1g06370.1	48.2637	-0.229134	0.450888	-0.508185	0.611324	0.853147	NA	NA
FvH4_1g06390.1	7077.14	1.58371	0.383208	4.13277	3.58413e-05	2.9974	NA	NA
FvH4_1g06400.1	1768.48	0.0319309	0.212064	0.150572	0.880314	1.02238	K01887	arginyl-tRNA synthetase [EC:6.1.1.19]
FvH4_1g06400.1	1768.48	0.0319309	0.212064	0.150572	0.880314	1.02238	K01887	arginyl-tRNA synthetase [EC:6.1.1.19]
FvH4_1g06400.1	1768.48	0.0319309	0.212064	0.150572	0.880314	1.02238	K01887	arginyl-tRNA synthetase [EC:6.1.1.19]
FvH4_1g06400.1	1768.48	0.0319309	0.212064	0.150572	0.880314	1.02238	K01887	arginyl-tRNA synthetase [EC:6.1.1.19]
FvH4_1g06400.1	1768.48	0.0319309	0.212064	0.150572	0.880314	1.02238	K01887	arginyl-tRNA synthetase [EC:6.1.1.19]
FvH4_1g06410.1	100.175	0.578411	1.44286	0.400878	0.68851	1.4932	NA	NA
FvH4_1g06420.1	75.9799	-3.0364	0.439817	-6.90379	5.06315e-12	0.121885	K04368	mitogen-activated protein kinase kinase 1 [EC:2.7.12.2]
FvH4_1g06420.1	75.9799	-3.0364	0.439817	-6.90379	5.06315e-12	0.121885	K04368	mitogen-activated protein kinase kinase 1 [EC:2.7.12.2]
FvH4_1g06430.1	48.5735	-1.18008	0.50103	-2.35532	0.0185068	0.441326	NA	NA
FvH4_1g06440.1	445.792	2.49636	0.358167	6.96982	3.1735e-12	5.6426	NA	NA
FvH4_1g06450.1	14.8439	-1.86216	1.11137	-1.67556	0.0938249	0.275064	NA	NA
FvH4_1g06470.1	21572.8	-0.124304	0.175801	-0.707072	0.479522	0.917447	K05759	profilin
FvH4_1g06470.1	21572.8	-0.124304	0.175801	-0.707072	0.479522	0.917447	K05759	profilin
FvH4_1g06480.1	1578.85	0.668593	0.407322	1.64144	0.100707	1.58952	NA	NA
FvH4_1g06490.1	313.204	0.73996	0.400476	1.8477	0.0646458	1.67013	NA	NA
FvH4_1g06500.1	744.654	1.55852	0.356739	4.36879	1.24938e-05	2.94551	NA	NA
FvH4_1g06510.1	197.303	3.52948	0.484158	7.28994	3.10104e-13	11.5473	NA	NA
FvH4_1g06520.1	2289.62	-0.194091	0.264618	-0.733475	0.463269	0.874124	K14165	atypical dual specificity phosphatase [EC:3.1.3.16 3.1.3.48]
FvH4_1g06520.1	2289.62	-0.194091	0.264618	-0.733475	0.463269	0.874124	K14165	atypical dual specificity phosphatase [EC:3.1.3.16 3.1.3.48]
FvH4_1g06530.1	36.3755	0.343941	0.539479	0.637543	0.523771	1.26922	NA	NA
FvH4_1g06540.1	1633.58	0.20528	0.410968	0.499504	0.617425	1.15291	K01412	mitochondrial-processing peptidase subunit alpha [EC:3.4.24.64]
FvH4_1g06540.1	1633.58	0.20528	0.410968	0.499504	0.617425	1.15291	K01412	mitochondrial-processing peptidase subunit alpha [EC:3.4.24.64]
FvH4_1g06540.1	1633.58	0.20528	0.410968	0.499504	0.617425	1.15291	K01412	mitochondrial-processing peptidase subunit alpha [EC:3.4.24.64]
FvH4_1g06570.1	645.911	1.26975	0.335091	3.78929	0.00015108	2.41121	K00850	6-phosphofructokinase 1 [EC:2.7.1.11]
FvH4_1g06570.1	645.911	1.26975	0.335091	3.78929	0.00015108	2.41121	K00850	6-phosphofructokinase 1 [EC:2.7.1.11]
FvH4_1g06570.1	645.911	1.26975	0.335091	3.78929	0.00015108	2.41121	K00850	6-phosphofructokinase 1 [EC:2.7.1.11]
FvH4_1g06580.1	641.895	0.222998	0.261704	0.852103	0.394157	1.16716	K12403	AP-4 complex subunit sigma-1
FvH4_1g06610.1	2799.46	0.198869	0.337578	0.589105	0.555791	1.1478	K18592	gamma-glutamyltranspeptidase / glutathione hydrolase / leukotriene-C4 hydrolase [EC:2.3.2.2 3.4.19.13 3.4.19.14]
FvH4_1g06610.1	2799.46	0.198869	0.337578	0.589105	0.555791	1.1478	K18592	gamma-glutamyltransferase 1 [HSA:2678]
FvH4_1g06610.1	2799.46	0.198869	0.337578	0.589105	0.555791	1.1478	K18592	gamma-glutamyltranspeptidase / glutathione hydrolase / leukotriene-C4 hydrolase [EC:2.3.2.2 3.4.19.13 3.4.19.14]
FvH4_1g06610.1	2799.46	0.198869	0.337578	0.589105	0.555791	1.1478	K18592	gamma-glutamyltranspeptidase / glutathione hydrolase / leukotriene-C4 hydrolase [EC:2.3.2.2 3.4.19.13 3.4.19.14]
FvH4_1g06610.1	2799.46	0.198869	0.337578	0.589105	0.555791	1.1478	K18592	gamma-glutamyltranspeptidase / glutathione hydrolase / leukotriene-C4 hydrolase [EC:2.3.2.2 3.4.19.13 3.4.19.14]
FvH4_1g06620.1	694.48	-1.71617	0.438546	-3.91331	9.10397e-05	0.304356	NA	NA
FvH4_1g06630.1	2315.48	0.808887	1.06202	0.76165	0.446269	1.75186	K00469	inositol oxygenase [EC:1.13.99.1]
FvH4_1g06640.1	302.261	2.75278	0.380387	7.2368	4.59403e-13	6.74016	NA	NA
FvH4_1g06690.1	24.7595	5.84116	1.09579	5.33056	9.79128e-08	57.3278	NA	NA
FvH4_1g06700.1	117.417	0.749926	0.341413	2.19654	0.0280537	1.68171	NA	NA
FvH4_1g06710.1	74.0597	2.5386	1.29313	1.96315	NA	5.81023	NA	NA
FvH4_1g06720.1	9612.1	-0.04514	0.221457	-0.203832	0.838485	0.969196	K12194	charged multivesicular body protein 4
FvH4_1g06720.1	9612.1	-0.04514	0.221457	-0.203832	0.838485	0.969196	K12194	charged multivesicular body protein 4
FvH4_1g06720.1	9612.1	-0.04514	0.221457	-0.203832	0.838485	0.969196	K12194	charged multivesicular body protein 4
FvH4_1g06720.1	9612.1	-0.04514	0.221457	-0.203832	0.838485	0.969196	K12194	charged multivesicular body protein 4
FvH4_1g06730.1	752.516	0.515761	0.194275	2.6548	0.00793564	1.42975	K14664	IAA-amino acid hydrolase [EC:3.5.1.-]
FvH4_1g06730.1	752.516	0.515761	0.194275	2.6548	0.00793564	1.42975	K14664	IAA-amino acid hydrolase [EC:3.5.1.-]
FvH4_1g06740.1	270.03	-0.696679	0.413462	-1.68499	0.0919907	0.616991	NA	NA
FvH4_1g06760.1	406.543	-0.617003	0.954388	-0.646491	0.517962	0.652024	K12813	pre-mRNA-splicing factor ATP-dependent RNA helicase DHX16 [EC:3.6.4.13]
FvH4_1g06760.1	406.543	-0.617003	0.954388	-0.646491	0.517962	0.652024	K12813	pre-mRNA-splicing factor ATP-dependent RNA helicase DHX16 [EC:3.6.4.13]
FvH4_1g06760.1	406.543	-0.617003	0.954388	-0.646491	0.517962	0.652024	K12813	pre-mRNA-splicing factor ATP-dependent RNA helicase DHX16 [EC:3.6.4.13]
FvH4_1g06770.1	19.069	-1.13991	0.902407	-1.26319	0.206522	0.453788	K12813	pre-mRNA-splicing factor ATP-dependent RNA helicase DHX16 [EC:3.6.4.13]
FvH4_1g06770.1	19.069	-1.13991	0.902407	-1.26319	0.206522	0.453788	K12813	pre-mRNA-splicing factor ATP-dependent RNA helicase DHX16 [EC:3.6.4.13]
FvH4_1g06770.1	19.069	-1.13991	0.902407	-1.26319	0.206522	0.453788	K12813	pre-mRNA-splicing factor ATP-dependent RNA helicase DHX16 [EC:3.6.4.13]
FvH4_1g06780.1	7596.18	1.3095	0.267382	4.89748	9.70722e-07	2.47855	K02910	large subunit ribosomal protein L31e
FvH4_1g06780.1	7596.18	1.3095	0.267382	4.89748	9.70722e-07	2.47855	K02910	large subunit ribosomal protein L31e
FvH4_1g06790.1	261.53	-0.737923	0.243861	-3.026	0.00247816	0.599602	NA	NA
FvH4_1g06800.1	58.0577	-1.04224	0.501952	-2.07637	0.0378598	0.485574	NA	NA
FvH4_1g06810.1	738.17	-0.865047	0.304021	-2.84535	0.00443626	0.549029	K11303	histone acetyltransferase 1 [EC:2.3.1.48]
FvH4_1g06820.1	4837.8	1.2247	0.195857	6.253	4.02643e-10	2.33706	K02903	large subunit ribosomal protein L28e
FvH4_1g06830.1	220.051	0.768068	0.379712	2.02277	0.0430972	1.70299	NA	NA
FvH4_1g06840.1	546.942	0.123234	0.277314	0.444383	0.656766	1.08917	K00809	deoxyhypusine synthase [EC:2.5.1.46]
FvH4_1g06850.1	200.844	4.17466	0.727685	5.73691	9.64212e-09	18.0592	NA	NA
FvH4_1g06860.1	1015.61	-0.37087	0.359635	-1.03124	0.302428	0.773316	K00588	caffeoyl-CoA O-methyltransferase [EC:2.1.1.104]
FvH4_1g06870.1	493.975	-0.993686	0.469174	-2.11795	0.0341794	0.502193	K16252	DNA-directed RNA polymerase IV and V subunit 2 [EC:2.7.7.6]
FvH4_1g06870.1	493.975	-0.993686	0.469174	-2.11795	0.0341794	0.502193	K16252	DNA-directed RNA polymerase IV and V subunit 2 [EC:2.7.7.6]
FvH4_1g06910.1	1023.94	-0.533942	0.41334	-1.29177	0.196436	0.690665	NA	NA
FvH4_1g06930.1	227.768	-0.124144	0.381924	-0.32505	0.745143	0.917548	NA	NA
FvH4_1g06940.1	3713.7	0.61806	0.314091	1.96777	0.049094	1.53481	NA	NA
FvH4_1g06970.1	1618.5	-0.628945	0.203254	-3.09437	0.0019723	0.646649	K14213	Xaa-Pro dipeptidase [EC:3.4.13.9]
FvH4_1g06970.1	1618.5	-0.628945	0.203254	-3.09437	0.0019723	0.646649	K14213	Xaa-Pro dipeptidase [EC:3.4.13.9]
FvH4_1g06990.1	1374.52	0.127762	0.298829	0.427543	0.668984	1.0926	K11434	type I protein arginine methyltransferase [EC:2.1.1.319]
FvH4_1g07000.1	1240.84	0.550413	0.424701	1.296	0.194976	1.4645	NA	NA
FvH4_1g07010.1	30.8615	-6.32316	1.17115	-5.39912	6.69682e-08	0.0124893	NA	NA
FvH4_1g07020.1	25.4554	-3.16497	1.18088	-2.68018	0.00735822	0.111493	NA	NA
FvH4_1g07030.1	26.3685	0.68883	0.612991	1.12372	0.261132	1.61198	NA	NA
FvH4_1g07040.1	362.621	-1.99876	0.349745	-5.7149	1.09765e-08	0.250215	K01885	glutamyl-tRNA synthetase [EC:6.1.1.17]
FvH4_1g07040.1	362.621	-1.99876	0.349745	-5.7149	1.09765e-08	0.250215	K01885	glutamyl-tRNA synthetase [EC:6.1.1.17]
FvH4_1g07040.1	362.621	-1.99876	0.349745	-5.7149	1.09765e-08	0.250215	K01885	glutamyl-tRNA synthetase [EC:6.1.1.17]
FvH4_1g07040.1	362.621	-1.99876	0.349745	-5.7149	1.09765e-08	0.250215	K01885	glutamyl-tRNA synthetase [EC:6.1.1.17]
FvH4_1g07040.1	362.621	-1.99876	0.349745	-5.7149	1.09765e-08	0.250215	K01885	glutamyl-tRNA synthetase [EC:6.1.1.17]
FvH4_1g07060.1	535.338	2.10825	0.384579	5.48198	4.20592e-08	4.31169	NA	NA
FvH4_1g07070.1	216.807	0.772896	0.507846	1.52191	0.128032	1.7087	NA	NA
FvH4_1g07080.1	569.074	3.98218	1.0369	3.84047	NA	15.8036	NA	NA
FvH4_1g07090.1	390.146	-0.0657517	0.259958	-0.252933	0.80032	0.955447	NA	NA
FvH4_1g07100.1	153.387	1.0593	0.485505	2.18184	0.0291211	2.08391	K13248	pyridoxal phosphate phosphatase PHOSPHO2 [EC:3.1.3.74]
FvH4_1g07110.1	190.324	-0.149385	0.344883	-0.433147	0.664908	0.901635	NA	NA
FvH4_1g07120.1	88.4678	0.751335	0.39343	1.9097	0.0561714	1.68335	NA	NA
FvH4_1g07130.1	172.873	-0.349516	0.47841	-0.730578	0.465037	0.784847	NA	NA
FvH4_1g07140.1	1689.46	0.366205	0.410514	0.892065	0.372358	1.28896	K00640	serine O-acetyltransferase [EC:2.3.1.30]
FvH4_1g07150.1	283.996	-1.87795	0.572051	-3.28284	0.00102765	0.272069	NA	NA
FvH4_1g07160.1	709.04	-1.34763	0.53702	-2.50946	0.0120914	0.392936	NA	NA
FvH4_1g07170.1	39.6949	-0.421191	0.702943	-0.599181	0.549052	0.746808	NA	NA
FvH4_1g07180.1	246.013	0.85847	0.28024	3.06334	0.00218883	1.81311	NA	NA
FvH4_1g07190.1	237.534	5.375	0.74577	7.20731	5.70694e-13	41.4988	K05933	aminocyclopropanecarboxylate oxidase [EC:1.14.17.4]
FvH4_1g07200.1	31.8839	0.705817	0.817145	0.863761	0.387719	1.63107	NA	NA
FvH4_1g07210.1	1559.91	4.85338	0.441531	10.9921	4.1688e-28	28.9077	NA	NA
FvH4_1g07220.1	450.821	1.30213	0.634275	2.05294	0.0400782	2.46593	NA	NA
FvH4_1g07230.1	2357.45	2.31225	0.764251	3.02551	0.0024821	4.96658	K01489	cytidine deaminase [EC:3.5.4.5]
FvH4_1g07240.1	188.22	0.770698	0.337294	2.28494	0.0223162	1.70609	NA	NA
FvH4_1g07250.1	74.0861	1.16743	0.555889	2.10012	0.0357181	2.24612	NA	NA
FvH4_1g07270.1	412.552	-0.518021	0.324287	-1.59742	0.110173	0.698329	NA	NA
FvH4_1g07280.1	1872.43	-0.114983	0.420104	-0.273702	0.784314	0.923393	K01513	ectonucleotide pyrophosphatase/phosphodiesterase family member 1/3 [EC:3.1.4.1 3.6.1.9]
FvH4_1g07280.1	1872.43	-0.114983	0.420104	-0.273702	0.784314	0.923393	K01513	ectonucleotide pyrophosphatase/phosphodiesterase 1 [HSA:5167]
FvH4_1g07280.1	1872.43	-0.114983	0.420104	-0.273702	0.784314	0.923393	K01513	ectonucleotide pyrophosphatase/phosphodiesterase 3 [HSA:5169]
FvH4_1g07280.1	1872.43	-0.114983	0.420104	-0.273702	0.784314	0.923393	K01513	ectonucleotide pyrophosphatase/phosphodiesterase family member 1/3 [EC:3.1.4.1 3.6.1.9]
FvH4_1g07280.1	1872.43	-0.114983	0.420104	-0.273702	0.784314	0.923393	K01513	ectonucleotide pyrophosphatase/phosphodiesterase family member 1/3 [EC:3.1.4.1 3.6.1.9]
FvH4_1g07290.1	620.067	0.877243	0.241882	3.62674	0.000287022	1.83686	NA	NA
FvH4_1g07300.1	925.365	-0.784578	0.390655	-2.00837	0.0446043	0.580522	NA	NA
FvH4_1g07310.1	173.828	5.90574	0.508558	11.6127	3.55152e-31	59.952	NA	NA
FvH4_1g07320.1	33.7754	2.17547	0.638144	3.40905	0.000651893	4.51732	NA	NA
FvH4_1g07340.1	119.621	10.5621	1.28985	8.18857	2.64343e-16	1511.82	NA	NA
FvH4_1g07350.1	173.828	5.90574	0.508558	11.6127	3.55152e-31	59.952	NA	NA
FvH4_1g07370.1	106.023	-3.3599	0.780541	-4.30458	1.67304e-05	0.0974022	NA	NA
FvH4_1g07380.1	85.0796	0.415189	0.551022	0.753489	0.451156	1.33347	NA	NA
FvH4_1g07410.1	1083.46	-1.78253	0.286367	-6.22463	4.82697e-10	0.290674	NA	NA
FvH4_1g07420.1	60.0933	0.0921726	0.330501	0.278888	0.780331	1.06597	NA	NA
FvH4_1g07430.1	174.612	5.50658	0.800073	6.8826	5.87705e-12	45.4617	NA	NA
FvH4_1g07440.1	41.1601	2.47811	0.872379	2.84063	0.00450242	5.57166	NA	NA
FvH4_1g07450.1	260.432	2.64827	1.33081	1.98997	0.0465942	6.26914	NA	NA
FvH4_1g07480.1	70.8908	2.84851	0.987272	2.88523	0.00391124	7.20256	K17086	transmembrane 9 superfamily member 2/4
FvH4_1g07500.1	1553.15	0.0176887	0.265442	0.0666386	0.946869	1.01234	NA	NA
FvH4_1g07510.1	1474.94	1.58294	0.31359	5.04781	4.46894e-07	2.9958	NA	NA
FvH4_1g07520.1	349.404	-0.419293	0.27762	-1.51031	0.130964	0.747791	NA	NA
FvH4_1g07530.1	1377.76	-0.819527	0.505236	-1.62207	0.104789	0.566628	NA	NA
FvH4_1g07540.1	408.403	0.145762	0.270634	0.538595	0.590166	1.10631	NA	NA
FvH4_1g07560.1	1917.8	4.88575	1.02574	4.76316	1.90583e-06	29.5636	NA	NA
FvH4_1g07600.1	1189.96	0.475211	0.245015	1.93952	0.0524383	1.39012	NA	NA
FvH4_1g07620.1	56.755	6.59401	1.24656	5.28975	1.22485e-07	96.6041	K00279	cytokinin dehydrogenase [EC:1.5.99.12]
FvH4_1g07640.1	275.273	-1.14613	0.34478	-3.32424	0.000886595	0.451835	NA	NA
FvH4_1g07650.1	168.286	-0.257053	0.370476	-0.693846	0.487779	0.836795	NA	NA
FvH4_1g07670.1	42.8204	1.73632	0.66993	2.59179	0.00954771	3.33184	NA	NA
FvH4_1g07680.1	346.988	0.127635	0.317441	0.402075	0.687628	1.0925	NA	NA
FvH4_1g07690.1	704.403	2.45966	0.295805	8.31515	9.16339e-17	5.50089	NA	NA
FvH4_1g07700.1	265.357	0.430121	0.283393	1.51775	0.129077	1.34735	NA	NA
FvH4_1g07720.1	11.4449	7.17749	1.57165	4.56685	4.9511e-06	144.757	K08955	ATP-dependent metalloprotease [EC:3.4.24.-]
FvH4_1g07720.1	11.4449	7.17749	1.57165	4.56685	4.9511e-06	144.757	K08955	ATP-dependent metalloprotease [EC:3.4.24.-]
FvH4_1g07730.1	135.552	-0.440188	0.523292	-0.84119	0.400242	0.737039	NA	NA
FvH4_1g07740.1	4186.93	0.101687	0.315228	0.322582	0.747012	1.07303	NA	NA
FvH4_1g07750.1	454.483	-0.513178	0.424056	-1.21016	0.226216	0.700677	K02959	small subunit ribosomal protein S16
FvH4_1g07750.1	454.483	-0.513178	0.424056	-1.21016	0.226216	0.700677	K02959	small subunit ribosomal protein S16
FvH4_1g07750.1	454.483	-0.513178	0.424056	-1.21016	0.226216	0.700677	K02959	small subunit ribosomal protein S16
FvH4_1g07760.1	34.808	1.1611	0.685722	1.69325	0.0904077	2.23628	NA	NA
FvH4_1g07770.1	179.551	-0.345801	0.747274	-0.46275	0.643543	0.786871	NA	NA
FvH4_1g07790.1	62.9242	3.36402	0.740783	4.54117	5.59438e-06	10.2961	K03787	5'-nucleotidase [EC:3.1.3.5]
FvH4_1g07800.1	193.587	0.460693	0.25139	1.83258	0.0668649	1.3762	K09419	heat shock transcription factor, other eukaryote
FvH4_1g07820.1	78.7821	0.794641	0.302333	2.62836	0.00857968	1.73465	NA	NA
FvH4_1g07830.1	188.741	1.47291	0.891574	1.65203	0.098528	2.77581	NA	NA
FvH4_1g07860.1	2319.1	-0.329874	0.184831	-1.78474	0.0743042	0.795606	K02218	casein kinase 1 [EC:2.7.11.1]
FvH4_1g07860.1	2319.1	-0.329874	0.184831	-1.78474	0.0743042	0.795606	K02218	casein kinase 1 [EC:2.7.11.1]
FvH4_1g07880.1	14.6767	5.68171	1.78261	3.18729	0.00143611	51.3293	NA	NA
FvH4_1g07900.1	151.503	2.24962	0.372072	6.0462	1.48305e-09	4.75559	NA	NA
FvH4_1g07910.1	760.854	0.406289	0.30281	1.34173	0.179684	1.32527	K11155	diacylglycerol O-acyltransferase 1 [EC:2.3.1.20 2.3.1.75 2.3.1.76]
FvH4_1g07910.1	760.854	0.406289	0.30281	1.34173	0.179684	1.32527	K11155	diacylglycerol O-acyltransferase 1 [EC:2.3.1.20 2.3.1.75 2.3.1.76]
FvH4_1g07910.1	760.854	0.406289	0.30281	1.34173	0.179684	1.32527	K11155	diacylglycerol O-acyltransferase 1 [EC:2.3.1.20 2.3.1.75 2.3.1.76]
FvH4_1g07920.1	2932.54	0.721244	0.386999	1.86369	0.0623658	1.6486	K03257	translation initiation factor 4A
FvH4_1g07920.1	2932.54	0.721244	0.386999	1.86369	0.0623658	1.6486	K03257	translation initiation factor 4A
FvH4_1g07920.1	2932.54	0.721244	0.386999	1.86369	0.0623658	1.6486	K03257	translation initiation factor 4A
FvH4_1g07920.1	2932.54	0.721244	0.386999	1.86369	0.0623658	1.6486	K03257	translation initiation factor 4A
FvH4_1g07920.1	2932.54	0.721244	0.386999	1.86369	0.0623658	1.6486	K03257	translation initiation factor 4A
FvH4_1g07930.1	2757.16	0.126424	0.30685	0.412005	0.680336	1.09158	K00671	glycylpeptide N-tetradecanoyltransferase [EC:2.3.1.97]
FvH4_1g07940.1	659.981	-0.0698142	0.169338	-0.412277	0.680136	0.952761	K09422	transcription factor MYB, plant
FvH4_1g07950.1	659.695	2.53823	0.861721	2.94553	0.00322399	5.80875	K06444	lycopene epsilon-cyclase [EC:5.5.1.18]
FvH4_1g07960.1	2040.35	5.31692	0.359109	14.8059	1.34216e-49	39.8615	NA	NA
FvH4_1g07970.1	709.694	-0.17687	0.230329	-0.767905	0.442544	0.88462	NA	NA
FvH4_1g07980.1	174.801	0.174372	0.404417	0.431169	0.666346	1.12847	NA	NA
FvH4_1g07990.1	562.904	-1.3123	0.31234	-4.20151	2.65136e-05	0.402678	NA	NA
FvH4_1g08000.1	1471.01	-1.44609	0.494222	-2.926	0.00343351	0.367014	NA	NA
FvH4_1g08010.1	224.014	0.00462413	0.594442	0.00777893	0.993793	1.00321	K14497	protein phosphatase 2C [EC:3.1.3.16]
FvH4_1g08020.1	2265.71	0.89761	0.694146	1.29311	0.195972	1.86298	K20603	mitogen-activated protein kinase kinase 2 [EC:2.7.12.2]
FvH4_1g08020.1	2265.71	0.89761	0.694146	1.29311	0.195972	1.86298	K20603	mitogen-activated protein kinase kinase 2 [EC:2.7.12.2]
FvH4_1g08030.1	149.042	-2.54131	0.523667	-4.85292	1.21655e-06	0.171786	NA	NA
FvH4_1g08040.1	76.4876	1.50488	0.492395	3.05625	0.00224127	2.83801	NA	NA
FvH4_1g08050.1	665.374	0.260709	0.2027	1.28618	0.198379	1.19807	NA	NA
FvH4_1g08060.1	206.005	1.40373	0.513169	2.73541	0.00623017	2.64585	NA	NA
FvH4_1g08080.1	359.18	5.40791	0.924726	5.84813	4.97137e-09	42.4565	NA	NA
FvH4_1g08090.1	5575.42	-1.94094	0.617677	-3.14232	0.00167614	0.260447	K10357	myosin V
FvH4_1g08090.1	5575.42	-1.94094	0.617677	-3.14232	0.00167614	0.260447	K10357	myosin V
FvH4_1g08090.1	5575.42	-1.94094	0.617677	-3.14232	0.00167614	0.260447	K10357	myosin V
FvH4_1g08090.1	5575.42	-1.94094	0.617677	-3.14232	0.00167614	0.260447	K10357	myosin V
FvH4_1g08100.1	339.788	1.89208	0.257272	7.35438	1.91813e-13	3.7117	NA	NA
FvH4_1g08110.1	2071.88	1.0319	0.440623	2.34191	0.0191852	2.04471	K01733	threonine synthase [EC:4.2.3.1]
FvH4_1g08120.1	1378.98	-0.282898	0.325749	-0.868454	0.385146	0.821938	NA	NA
FvH4_1g08130.1	695.999	-1.15081	0.404937	-2.84196	0.00448376	0.450372	NA	NA
FvH4_1g08140.1	452.063	0.203669	0.327967	0.621006	0.534596	1.15162	NA	NA
FvH4_1g08150.1	2251.15	-0.112949	0.397643	-0.284047	0.776374	0.924696	NA	NA
FvH4_1g08160.1	315.648	1.73976	0.379314	4.58659	4.50537e-06	3.33979	K08064	nuclear transcription factor Y, alpha
FvH4_1g08180.1	1652.35	-0.334042	0.298159	-1.12035	0.262565	0.793311	K00679	phospholipid:diacylglycerol acyltransferase [EC:2.3.1.158]
FvH4_1g08190.1	296.929	2.164	0.692931	3.12296	0.00179043	4.48154	NA	NA
FvH4_1g08200.1	12.3051	-6.84916	1.41005	-4.85739	1.18942e-06	0.00867357	NA	NA
FvH4_1g08240.1	2373.95	0.336231	0.343738	0.978162	0.327994	1.26245	K12191	charged multivesicular body protein 2A
FvH4_1g08240.1	2373.95	0.336231	0.343738	0.978162	0.327994	1.26245	K12191	charged multivesicular body protein 2A
FvH4_1g08240.1	2373.95	0.336231	0.343738	0.978162	0.327994	1.26245	K12191	charged multivesicular body protein 2A
FvH4_1g08240.1	2373.95	0.336231	0.343738	0.978162	0.327994	1.26245	K12191	charged multivesicular body protein 2A
FvH4_1g08250.1	435.91	-0.736227	0.42544	-1.73051	0.08354	0.600307	NA	NA
FvH4_1g08260.1	926.084	-0.162652	0.437962	-0.371383	0.710352	0.893382	NA	NA
FvH4_1g08270.1	910.817	-0.318014	0.517101	-0.614994	0.538559	0.802173	NA	NA
FvH4_1g08280.1	314.688	0.00457908	0.230265	0.0198861	0.984134	1.00318	K15032	mTERF domain-containing protein, mitochondrial
FvH4_1g08300.1	7973.67	0.907419	0.217445	4.1731	3.00483e-05	1.87569	K02985	small subunit ribosomal protein S3e
FvH4_1g08320.1	151.154	2.27662	0.435865	5.22323	1.7583e-07	4.84542	NA	NA
FvH4_1g08350.1	2058.88	1.89169	0.583434	3.24234	0.00118554	3.71069	NA	NA
FvH4_1g08360.1	1015.35	3.56311	0.680848	5.23335	1.66467e-07	11.8196	NA	NA
FvH4_1g08380.1	45.7806	1.7856	0.665768	2.68201	0.00731815	3.44761	NA	NA
FvH4_1g08390.1	30.2519	7.61331	1.55002	4.91176	9.02613e-07	195.81	K09422	transcription factor MYB, plant
FvH4_1g08400.1	153.825	1.37906	0.426194	3.23576	0.00121319	2.60099	NA	NA
FvH4_1g08420.1	664.587	0.433254	0.313165	1.38347	0.166521	1.35028	K13528	mediator of RNA polymerase II transcription subunit 20
FvH4_1g08430.1	1448.46	-1.60036	0.247935	-6.45478	1.08379e-10	0.329794	K15176	RNA polymerase-associated protein CTR9
FvH4_1g08440.1	16.0931	7.66921	1.37462	5.57913	2.41727e-08	203.545	NA	NA
FvH4_1g08450.1	837.981	-0.0141442	0.341951	-0.0413633	0.967006	0.990244	NA	NA
FvH4_1g08460.1	23.0548	4.73036	1.02167	4.63003	3.65616e-06	26.5449	NA	NA
FvH4_1g08470.1	298.959	4.28167	1.22868	3.48478	0.000492537	19.4496	K05894	12-oxophytodienoic acid reductase [EC:1.3.1.42]
FvH4_1g08500.1	1524.06	9.33653	1.41097	6.61712	3.66265e-11	646.513	K05894	12-oxophytodienoic acid reductase [EC:1.3.1.42]
FvH4_1g08510.1	7122.83	2.80772	0.70185	4.00045	6.3221e-05	7.00177	K05894	12-oxophytodienoic acid reductase [EC:1.3.1.42]
FvH4_1g08540.1	36.4022	1.96011	0.671073	2.92086	0.00349065	3.89092	NA	NA
FvH4_1g08560.1	76.6558	7.48966	0.912814	8.20502	2.30547e-16	179.727	NA	NA
FvH4_1g08570.1	10.3813	5.18908	1.37091	3.78514	0.000153623	36.4812	NA	NA
FvH4_1g08580.1	97.2777	-0.316577	0.607037	-0.521511	0.602011	0.802973	NA	NA
FvH4_1g08590.1	1545.68	-0.916045	0.263253	-3.47971	0.000501955	0.52996	NA	NA
FvH4_1g08600.1	446.64	-1.3659	0.401674	-3.40052	0.000672588	0.387993	K15082	DNA repair protein RAD7
FvH4_1g08610.1	73.9675	0.787379	0.588252	1.33851	0.180731	1.72594	NA	NA
FvH4_1g08620.1	153.473	-0.0495535	0.371847	-0.133263	0.893985	0.966235	NA	NA
FvH4_1g08630.1	261.931	0.485028	0.472482	1.02655	0.304631	1.39961	NA	NA
FvH4_1g08640.1	950.9	-1.0724	0.653297	-1.64152	0.100689	0.475526	NA	NA
FvH4_1g08650.1	362.12	1.01577	0.462068	2.19831	0.027927	2.02198	K16609	tubulin--tyrosine ligase-like protein 12
FvH4_1g08660.1	102.265	-1.31688	0.693427	-1.89908	0.0575534	0.401403	NA	NA
FvH4_1g08670.1	76.3781	0.435185	0.854439	0.509323	0.610526	1.35208	NA	NA
FvH4_1g08680.1	16.4779	3.39019	0.84624	4.00618	6.17093e-05	10.4845	NA	NA
FvH4_1g08690.1	310.487	0.207752	0.205144	1.01271	0.311197	1.15489	NA	NA
FvH4_1g08700.1	19.0593	1.82941	0.606806	3.01482	0.00257131	3.55392	NA	NA
FvH4_1g08710.1	13.2811	7.37924	1.53351	4.81201	1.49422e-06	166.484	NA	NA
FvH4_1g08730.1	695.101	2.93776	0.319805	9.18609	4.07364e-20	7.66222	NA	NA
FvH4_1g08750.1	24.0649	1.36078	0.732131	1.85865	0.0630766	2.56823	NA	NA
FvH4_1g08760.1	41701.2	-0.683446	0.2934	-2.3294	0.0198378	0.622676	K01366	cathepsin H [EC:3.4.22.16]
FvH4_1g08760.1	41701.2	-0.683446	0.2934	-2.3294	0.0198378	0.622676	K01366	cathepsin H [EC:3.4.22.16]
FvH4_1g08770.1	160.438	-0.454112	0.939637	-0.483284	0.628894	0.72996	NA	NA
FvH4_1g08840.1	41684.7	0.575757	0.164325	3.50376	0.000458741	1.49046	NA	NA
FvH4_1g08860.1	7.96932	-1.50119	1.16899	-1.28418	0.199079	0.353262	NA	NA
FvH4_1g08870.1	52.2038	-3.31682	0.46392	-7.14955	8.70616e-13	0.100355	NA	NA
FvH4_1g08880.1	1136.96	-0.687581	0.223013	-3.08314	0.00204829	0.620894	NA	NA
FvH4_1g08890.1	13026.8	-0.672366	0.168206	-3.99727	6.40765e-05	0.627477	K14085	aldehyde dehydrogenase family 7 member A1 [EC:1.2.1.31 1.2.1.8 1.2.1.3]
FvH4_1g08890.1	13026.8	-0.672366	0.168206	-3.99727	6.40765e-05	0.627477	K14085	aldehyde dehydrogenase family 7 member A1 [EC:1.2.1.31 1.2.1.8 1.2.1.3]
FvH4_1g08890.1	13026.8	-0.672366	0.168206	-3.99727	6.40765e-05	0.627477	K14085	aldehyde dehydrogenase family 7 member A1 [EC:1.2.1.31 1.2.1.8 1.2.1.3]
FvH4_1g08900.1	44.1179	0.00348991	0.642839	0.00542891	0.995668	1.00242	NA	NA
FvH4_1g08910.1	109.685	-2.76639	0.478304	-5.78374	7.30559e-09	0.146972	NA	NA
FvH4_1g08920.1	101.826	0.453496	0.535092	0.84751	0.396711	1.36935	K10901	bloom syndrome protein [EC:3.6.4.12]
FvH4_1g08920.1	101.826	0.453496	0.535092	0.84751	0.396711	1.36935	K10901	bloom syndrome protein [EC:3.6.4.12]
FvH4_1g08940.1	5508.07	0.855834	0.249647	3.42818	0.000607639	1.8098	K08963	methylthioribose-1-phosphate isomerase [EC:5.3.1.23]
FvH4_1g08950.1	379.893	0.486458	0.298023	1.63228	0.10262	1.401	NA	NA
FvH4_1g08960.1	443.655	-1.0727	0.215994	-4.96634	6.8227e-07	0.475429	NA	NA
FvH4_1g08970.1	45.3065	1.15774	0.659604	1.7552	0.0792248	2.23107	NA	NA
FvH4_1g09010.1	258.278	-0.0417089	0.349598	-0.119305	0.905034	0.971504	K12620	U6 snRNA-associated Sm-like protein LSm1
FvH4_1g09010.1	258.278	-0.0417089	0.349598	-0.119305	0.905034	0.971504	K12620	U6 snRNA-associated Sm-like protein LSm1
FvH4_1g09020.1	1537.78	0.360835	0.265095	1.36115	0.173465	1.28417	NA	NA
FvH4_1g09050.1	2111.59	-0.303939	0.229328	-1.32535	0.185056	0.810038	NA	NA
FvH4_1g09070.1	5602.99	6.81213	1.06292	6.4089	1.46576e-10	112.371	NA	NA
FvH4_1g09080.1	1703.84	-0.00252716	0.225118	-0.0112259	0.991043	0.99825	K13201	nucleolysin TIA-1/TIAR
FvH4_1g09080.1	1703.84	-0.00252716	0.225118	-0.0112259	0.991043	0.99825	K13201	nucleolysin TIA-1/TIAR
FvH4_1g09090.1	343.776	0.577843	0.548313	1.05386	0.291949	1.49262	NA	NA
FvH4_1g09110.1	260.888	1.08063	0.483698	2.23411	0.0254761	2.11496	NA	NA
FvH4_1g09130.1	317.286	0.105527	0.23529	0.4485	0.653792	1.07589	NA	NA
FvH4_1g09140.1	581.627	-0.8197	0.451292	-1.81634	0.0693182	0.56656	K14806	ATP-dependent RNA helicase DDX31/DBP7 [EC:3.6.4.13]
FvH4_1g09140.1	581.627	-0.8197	0.451292	-1.81634	0.0693182	0.56656	K14806	ATP-dependent RNA helicase DDX31/DBP7 [EC:3.6.4.13]
FvH4_1g09150.1	3619.44	-2.47309	0.487996	-5.06785	4.02333e-07	0.180105	NA	NA
FvH4_1g09160.1	3085.87	1.12984	0.274221	4.12018	3.78573e-05	2.18834	K04078	chaperonin GroES
FvH4_1g09180.1	169.322	6.02279	1.17432	5.12876	2.91652e-07	65.019	NA	NA
FvH4_1g09190.1	9.31103	-1.22434	1.28161	-0.955316	0.339418	0.427994	NA	NA
FvH4_1g09200.1	2218.09	-0.135905	0.715566	-0.189927	0.849366	0.910099	K09458	3-oxoacyl-[acyl-carrier-protein] synthase II [EC:2.3.1.179]
FvH4_1g09200.1	2218.09	-0.135905	0.715566	-0.189927	0.849366	0.910099	K09458	3-oxoacyl-[acyl-carrier-protein] synthase II [EC:2.3.1.179]
FvH4_1g09210.1	2661.61	-0.794672	0.452547	-1.756	0.0790884	0.576474	NA	NA
FvH4_1g09220.1	3204.26	8.7107	0.560183	15.5497	1.59751e-54	418.969	NA	NA
FvH4_1g09230.1	54.0907	4.46778	0.667929	6.689	2.24698e-11	22.1276	NA	NA
FvH4_1g09250.1	275.445	1.79748	0.262086	6.85835	6.96626e-12	3.47612	K03564	peroxiredoxin Q/BCP [EC:1.11.1.15]
FvH4_1g09260.1	198.879	-0.306544	0.299128	-1.02479	0.305461	0.808576	NA	NA
FvH4_1g09280.1	13.1146	0.282142	0.956301	0.295035	0.767967	1.216	NA	NA
FvH4_1g09300.1	26128.5	-2.90236	0.865168	-3.35468	NA	0.133753	NA	NA
FvH4_1g09310.1	25127.2	-3.88586	0.930985	-4.17393	NA	0.0676454	NA	NA
FvH4_1g09360.1	16712.7	1.05819	0.573546	1.845	0.065038	2.08232	K00695	sucrose synthase [EC:2.4.1.13]
FvH4_1g09360.1	16712.7	1.05819	0.573546	1.845	0.065038	2.08232	K00695	sucrose synthase [EC:2.4.1.13]
FvH4_1g09380.1	42.9673	-2.41205	0.459289	-5.2517	1.50703e-07	0.187889	K11498	centromeric protein E
FvH4_1g09390.1	2939.99	0.357837	0.352467	1.01524	0.309993	1.2815	K15028	translation initiation factor 3 subunit K
FvH4_1g09400.1	3223.45	-0.269213	0.480555	-0.560212	0.575335	0.829772	NA	NA
FvH4_1g09440.1	691.535	-0.0894387	0.205468	-0.435292	0.66335	0.939888	K13109	IK cytokine
FvH4_1g09450.1	1313.84	-1.12947	0.283272	-3.98724	6.68471e-05	0.457083	K20523	SH3 domain-containing YSC84-like protein 1
FvH4_1g09480.1	68.7271	1.89705	0.340589	5.56992	2.54863e-08	3.72452	NA	NA
FvH4_1g09500.1	117.447	-2.33878	0.351174	-6.65989	2.74029e-11	0.197677	K11975	E3 ubiquitin-protein ligase RNF144 [EC:2.3.2.27]
FvH4_1g09530.1	2616.81	-1.07456	0.601534	-1.78637	0.0740399	0.474816	K00921	1-phosphatidylinositol-3-phosphate 5-kinase [EC:2.7.1.150]
FvH4_1g09530.1	2616.81	-1.07456	0.601534	-1.78637	0.0740399	0.474816	K00921	1-phosphatidylinositol-3-phosphate 5-kinase [EC:2.7.1.150]
FvH4_1g09530.1	2616.81	-1.07456	0.601534	-1.78637	0.0740399	0.474816	K00921	1-phosphatidylinositol-3-phosphate 5-kinase [EC:2.7.1.150]
FvH4_1g09540.1	767.634	0.301091	0.198892	1.51384	0.130066	1.23208	K20290	conserved oligomeric Golgi complex subunit 3
FvH4_1g09550.1	223.677	1.0749	0.341612	3.14654	0.00165215	2.10657	K04482	DNA repair protein RAD51
FvH4_1g09560.1	72.8764	6.15446	0.979061	6.28609	3.2557e-10	71.2324	K01051	pectinesterase [EC:3.1.1.11]
FvH4_1g09580.1	1131.8	5.85211	0.57378	10.1992	1.99878e-24	57.7643	NA	NA
FvH4_1g09610.1	2137.11	0.417557	0.325986	1.28091	0.200227	1.33566	K01051	pectinesterase [EC:3.1.1.11]
FvH4_1g09620.1	344.834	-1.02774	0.393631	-2.61091	0.00903015	0.490479	NA	NA
FvH4_1g09630.1	143.633	3.25344	0.336263	9.67529	3.84019e-22	9.53637	NA	NA
FvH4_1g09640.1	23013.8	-1.44028	0.802045	-1.79575	0.0725336	0.368497	K14157	alpha-aminoadipic semialdehyde synthase [EC:1.5.1.8 1.5.1.9]
FvH4_1g09640.1	23013.8	-1.44028	0.802045	-1.79575	0.0725336	0.368497	K14157	alpha-aminoadipic semialdehyde synthase [EC:1.5.1.8 1.5.1.9]
FvH4_1g09650.1	485.573	-1.1234	0.437435	-2.56816	0.010224	0.459009	NA	NA
FvH4_1g09660.1	19.693	1.57691	1.12095	1.40676	0.159497	2.98331	NA	NA
FvH4_1g09670.1	2602.81	-0.754549	0.385908	-1.95525	0.0505532	0.592732	NA	NA
FvH4_1g09680.1	1093.74	-0.465077	0.233358	-1.99298	0.046264	0.724432	NA	NA
FvH4_1g09690.1	2256.63	2.18271	0.536281	4.07009	4.69942e-05	4.54007	NA	NA
FvH4_1g09700.1	117.507	-1.24351	0.991992	-1.25355	0.210007	0.422344	K04460	serine/threonine-protein phosphatase 5 [EC:3.1.3.16]
FvH4_1g09700.1	117.507	-1.24351	0.991992	-1.25355	0.210007	0.422344	K04460	serine/threonine-protein phosphatase 5 [EC:3.1.3.16]
FvH4_1g09710.1	213.57	3.89965	0.371545	10.4958	9.03438e-26	14.9249	NA	NA
FvH4_1g09720.1	19.5161	0.599716	0.556662	1.07734	0.281328	1.51542	NA	NA
FvH4_1g09730.1	15.0129	5.69493	1.39461	4.08352	4.4359e-05	51.8018	NA	NA
FvH4_1g09750.1	333.985	-0.837908	0.273381	-3.06498	0.00217683	0.559454	NA	NA
FvH4_1g09760.1	1412.47	-0.367076	0.366932	-1.00039	0.31712	0.775352	NA	NA
FvH4_1g09780.1	16.9403	-2.56229	0.743041	-3.44839	0.000563942	0.169306	NA	NA
FvH4_1g09790.1	455.471	-0.0780001	0.306419	-0.254553	0.799068	0.94737	NA	NA
FvH4_1g09800.1	1757.67	-1.79263	0.611307	-2.93245	0.00336295	0.288645	NA	NA
FvH4_1g09810.1	344.058	0.175035	0.249132	0.702578	0.482319	1.12899	NA	NA
FvH4_1g09820.1	151.645	1.02444	1.11574	0.918169	0.358531	2.03417	NA	NA
FvH4_1g09830.1	1771.95	0.552756	0.198983	2.7779	0.00547113	1.46689	NA	NA
FvH4_1g09840.1	9.5418	-1.21902	1.05786	-1.15234	0.24918	0.429575	NA	NA
FvH4_1g09860.1	223.74	-0.882528	0.304864	-2.89482	0.00379375	0.542416	K13511	monolysocardiolipin acyltransferase [EC:2.3.1.-]
FvH4_1g09860.1	223.74	-0.882528	0.304864	-2.89482	0.00379375	0.542416	K13511	monolysocardiolipin acyltransferase [EC:2.3.1.-]
FvH4_1g09870.1	1418.78	1.31513	0.4173	3.15153	0.00162419	2.48825	NA	NA
FvH4_1g09890.1	78.5717	-0.00953436	0.734893	-0.0129738	0.989649	0.993413	NA	NA
FvH4_1g09940.1	1195.44	-0.688123	0.228558	-3.01071	0.00260634	0.620661	K04460	serine/threonine-protein phosphatase 5 [EC:3.1.3.16]
FvH4_1g09940.1	1195.44	-0.688123	0.228558	-3.01071	0.00260634	0.620661	K04460	serine/threonine-protein phosphatase 5 [EC:3.1.3.16]
FvH4_1g09960.1	3888.7	0.453421	0.341607	1.32732	0.184403	1.36928	K00384	thioredoxin reductase (NADPH) [EC:1.8.1.9]
FvH4_1g09970.1	64.126	3.41018	0.391676	8.70664	3.13004e-18	10.6308	NA	NA
FvH4_1g09980.1	7261.86	-0.977572	0.326611	-2.99308	0.00276179	0.507834	K00021	hydroxymethylglutaryl-CoA reductase (NADPH) [EC:1.1.1.34]
FvH4_1g09990.1	3295.38	-1.57816	0.238215	-6.62496	3.47337e-11	0.334908	NA	NA
FvH4_1g10000.1	1041.62	-0.760539	0.192282	-3.95532	7.64308e-05	0.590276	K20308	trafficking protein particle complex subunit 11
FvH4_1g10010.1	4340.89	-0.549787	0.187628	-2.93019	0.00338756	0.683121	K15216	RNA polymerase I-specific transcription initiation factor RRN3
FvH4_1g10030.1	122.69	3.14323	0.511488	6.14526	7.98313e-10	8.83498	NA	NA
FvH4_1g10070.1	656.318	-0.0793385	0.303436	-0.261467	0.793733	0.946492	NA	NA
FvH4_1g10120.1	16.4299	-3.20044	1.0714	-2.98715	0.00281589	0.108786	NA	NA
FvH4_1g10130.1	892.733	-0.070614	0.349595	-0.201988	0.839926	0.952233	NA	NA
FvH4_1g10140.1	1887.02	1.19422	0.912282	1.30905	0.190517	2.28822	NA	NA
FvH4_1g10150.1	1350.37	-0.251722	0.373401	-0.674135	0.500226	0.839893	K08472	mlo protein
FvH4_1g10160.1	1096.58	0.152805	0.242869	0.629166	0.52924	1.11173	NA	NA
FvH4_1g10170.1	1016.37	-0.588745	0.240223	-2.45083	0.0142526	0.664921	K12585	exosome complex exonuclease DIS3/RRP44 [EC:3.1.13.-]
FvH4_1g10170.1	1016.37	-0.588745	0.240223	-2.45083	0.0142526	0.664921	K12585	exosome complex exonuclease DIS3/RRP44 [EC:3.1.13.-]
FvH4_1g10180.1	4440.14	-2.10838	0.259995	-8.10933	5.09003e-16	0.231907	K12585	exosome complex exonuclease DIS3/RRP44 [EC:3.1.13.-]
FvH4_1g10180.1	4440.14	-2.10838	0.259995	-8.10933	5.09003e-16	0.231907	K12585	exosome complex exonuclease DIS3/RRP44 [EC:3.1.13.-]
FvH4_1g10190.1	1601.77	-0.0729664	0.31976	-0.228191	0.819498	0.950681	K08852	serine/threonine-protein kinase/endoribonuclease IRE1 [EC:2.7.11.1 3.1.26.-]
FvH4_1g10190.1	1601.77	-0.0729664	0.31976	-0.228191	0.819498	0.950681	K08852	serine/threonine-protein kinase/endoribonuclease IRE1 [EC:2.7.11.1 3.1.26.-]
FvH4_1g10190.1	1601.77	-0.0729664	0.31976	-0.228191	0.819498	0.950681	K08852	serine/threonine-protein kinase/endoribonuclease IRE1 [EC:2.7.11.1 3.1.26.-]
FvH4_1g10210.1	765.435	-0.620154	0.704014	-0.880883	0.378381	0.650602	K05387	glutamate receptor, ionotropic, plant
FvH4_1g10220.1	221.243	0.136336	0.289678	0.470646	0.637893	1.09911	K14803	protein phosphatase PTC2/3 [EC:3.1.3.16]
FvH4_1g10230.1	431.022	0.943688	0.291626	3.23595	0.00121238	1.92344	K02867	large subunit ribosomal protein L11
FvH4_1g10230.1	431.022	0.943688	0.291626	3.23595	0.00121238	1.92344	K02867	large subunit ribosomal protein L11
FvH4_1g10230.1	431.022	0.943688	0.291626	3.23595	0.00121238	1.92344	K02867	large subunit ribosomal protein L11
FvH4_1g10240.1	3089.97	0.67623	0.426899	1.58405	0.113182	1.59796	K14209	solute carrier family 36 (proton-coupled amino acid transporter)
FvH4_1g10250.1	1416.31	-0.956838	0.174158	-5.49407	3.92782e-08	0.515185	K08832	serine/threonine-protein kinase SRPK3 [EC:2.7.11.1]
FvH4_1g10250.1	1416.31	-0.956838	0.174158	-5.49407	3.92782e-08	0.515185	K08832	serine/threonine-protein kinase SRPK3 [EC:2.7.11.1]
FvH4_1g10260.1	1024.75	-0.751458	0.291408	-2.57871	0.00991694	0.594003	NA	NA
FvH4_1g10270.1	170.103	-0.468899	0.624664	-0.750641	0.452869	0.722516	NA	NA
FvH4_1g10280.1	856.757	-1.24062	0.321478	-3.85911	0.000113799	0.423191	NA	NA
FvH4_1g10290.1	1949.98	-1.99041	0.318194	-6.25532	3.9669e-10	0.251668	NA	NA
FvH4_1g10300.1	785.242	-1.95517	0.46472	-4.20721	2.58544e-05	0.25789	K00558	DNA (cytosine-5)-methyltransferase 1 [EC:2.1.1.37]
FvH4_1g10300.1	785.242	-1.95517	0.46472	-4.20721	2.58544e-05	0.25789	K00558	DNA (cytosine-5)-methyltransferase 1 [EC:2.1.1.37]
FvH4_1g10310.1	534.243	-1.90615	0.732451	-2.60243	0.00925659	0.266803	NA	NA
FvH4_1g10330.1	151.801	1.38285	0.498834	2.77215	0.00556866	2.60782	K06928	nucleoside-triphosphatase [EC:3.6.1.15]
FvH4_1g10340.1	4729.85	0.0260201	0.239002	0.10887	0.913306	1.0182	K11296	high mobility group protein B3
FvH4_1g10350.1	156.518	2.17199	0.353355	6.14677	7.90789e-10	4.50644	NA	NA
FvH4_1g10370.1	91.4178	-0.98903	0.640816	-1.54339	0.122736	0.503816	NA	NA
FvH4_1g10380.1	139.307	7.37896	1.43695	5.13516	2.819e-07	166.451	NA	NA
FvH4_1g10390.1	44.693	6.00608	1.38188	4.34631	1.38448e-05	64.2704	NA	NA
FvH4_1g10400.1	270.821	4.32133	1.30231	3.31819	0.000906028	19.9917	NA	NA
FvH4_1g10410.1	12.3611	2.72015	1.50714	1.80484	0.0710998	6.58941	NA	NA
FvH4_1g10430.1	132.293	4.89169	1.49531	3.27136	0.00107032	29.6857	NA	NA
FvH4_1g10440.1	1025.7	0.193321	0.389748	0.496015	0.619884	1.14339	K12898	heterogeneous nuclear ribonucleoprotein F/H
FvH4_1g10450.1	1880.32	0.66327	0.308318	2.15126	0.031456	1.58367	NA	NA
FvH4_1g10460.1	71.1633	3.03442	0.503366	6.02825	1.65743e-09	8.19313	NA	NA
FvH4_1g10470.1	847.953	0.0817439	0.37257	0.219406	0.826334	1.0583	NA	NA
FvH4_1g10480.1	51.0122	3.44266	1.1612	2.96473	0.00302948	10.8729	K11778	ditrans,polycis-polyprenyl diphosphate synthase [EC:2.5.1.87]
FvH4_1g10480.1	51.0122	3.44266	1.1612	2.96473	0.00302948	10.8729	K11778	ditrans,polycis-polyprenyl diphosphate synthase [EC:2.5.1.87]
FvH4_1g10490.1	5362.11	-0.170213	0.280714	-0.606356	0.544279	0.888712	K21797	phosphatidylinositol 4-phosphatase [EC:3.1.3.-]
FvH4_1g10500.1	243.966	1.37399	0.464401	2.95864	0.00309003	2.59187	NA	NA
FvH4_1g10510.1	260.438	0.0137862	0.387773	0.0355523	0.971639	1.0096	NA	NA
FvH4_1g10520.1	51.7776	-2.78667	0.69666	-4.00004	6.33309e-05	0.14492	NA	NA
FvH4_1g10530.1	3736.3	0.792598	0.388132	2.04209	0.0411431	1.73219	K00831	phosphoserine aminotransferase [EC:2.6.1.52]
FvH4_1g10530.1	3736.3	0.792598	0.388132	2.04209	0.0411431	1.73219	K00831	phosphoserine aminotransferase [EC:2.6.1.52]
FvH4_1g10540.1	223.713	0.0948359	0.320421	0.295973	0.767251	1.06794	K00640	serine O-acetyltransferase [EC:2.3.1.30]
FvH4_1g10550.1	39.8629	-1.32777	0.568642	-2.33498	0.0195444	0.398384	K00030	isocitrate dehydrogenase (NAD+) [EC:1.1.1.41]
FvH4_1g10560.1	447.004	-0.881691	0.204059	-4.32077	1.55483e-05	0.542731	NA	NA
FvH4_1g10570.1	90.3202	0.309135	0.605554	0.5105	0.609701	1.23897	NA	NA
FvH4_1g10580.1	45.5576	0.707097	0.965872	0.732081	0.464119	1.63252	NA	NA
FvH4_1g10600.1	424.183	4.25358	0.900309	4.72458	2.3059e-06	19.0746	K20547	basic endochitinase B [EC:3.2.1.14]
FvH4_1g10640.1	206.844	1.53295	0.741735	2.06671	0.0387619	2.89377	K20547	basic endochitinase B [EC:3.2.1.14]
FvH4_1g10650.1	70.7681	1.8392	1.01841	1.80595	0.0709255	3.57812	K20547	basic endochitinase B [EC:3.2.1.14]
FvH4_1g10660.1	97.9604	6.30706	1.42777	4.41744	9.98781e-06	79.18	K20547	basic endochitinase B [EC:3.2.1.14]
FvH4_1g10670.1	125.294	-0.363295	0.271753	-1.33686	0.181269	0.777387	NA	NA
FvH4_1g10720.1	219.17	-1.26517	0.708336	-1.78611	0.0740807	0.416051	NA	NA
FvH4_1g10740.1	232.055	1.34895	0.269694	5.0018	5.67983e-07	2.54727	NA	NA
FvH4_1g10750.1	2450.37	0.674749	0.245789	2.74524	0.00604669	1.59632	K02983	small subunit ribosomal protein S30e
FvH4_1g10750.1	2450.37	0.674749	0.245789	2.74524	0.00604669	1.59632	K02983	small subunit ribosomal protein S30e
FvH4_1g10770.1	3258.04	0.8633	1.06184	0.813022	0.416205	1.81919	NA	NA
FvH4_1g10780.1	748.554	0.116034	0.223714	0.518671	0.60399	1.08375	K18932	palmitoyltransferase [EC:2.3.1.225]
FvH4_1g10790.1	7.2335	-4.20806	1.35002	-3.11704	0.00182675	0.0541064	NA	NA
FvH4_1g10810.1	2822.99	1.96487	0.62079	3.16511	0.00155023	3.90378	NA	NA
FvH4_1g10820.1	26.8321	-0.402959	1.09076	-0.369429	0.711808	0.756306	NA	NA
FvH4_1g10840.1	156.812	-1.19643	0.630754	-1.89683	0.0578509	0.436354	NA	NA
FvH4_1g10850.1	60.5776	0.786776	0.441173	1.78337	0.0745254	1.72521	NA	NA
FvH4_1g10860.1	810.585	2.12394	0.211473	10.0436	9.80764e-24	4.35884	NA	NA
FvH4_1g10880.1	781.768	2.57657	0.842019	3.05999	0.00221342	5.96521	NA	NA
FvH4_1g10900.1	34.6568	0.432713	0.526165	0.822392	0.410854	1.34977	NA	NA
FvH4_1g10910.1	240.463	-0.29956	0.499499	-0.599721	0.548692	0.8125	NA	NA
FvH4_1g10920.1	246.837	0.178957	0.377505	0.474053	0.635462	1.13207	NA	NA
FvH4_1g10930.1	377.97	-2.22376	0.493254	-4.50835	6.53342e-06	0.214083	NA	NA
FvH4_1g10940.1	1953.66	-0.346486	0.502704	-0.689245	0.490669	0.786497	NA	NA
FvH4_1g10980.1	526.649	-0.19567	0.376871	-0.519198	0.603623	0.873167	NA	NA
FvH4_1g10990.1	288.953	-0.408008	0.449638	-0.907414	0.364188	0.753664	K12897	transformer-2 protein
FvH4_1g10990.1	288.953	-0.408008	0.449638	-0.907414	0.364188	0.753664	K12897	transformer-2 protein
FvH4_1g11000.1	2008.84	0.834632	0.203958	4.09217	4.27361e-05	1.7834	K01115	phospholipase D1/2 [EC:3.1.4.4]
FvH4_1g11000.1	2008.84	0.834632	0.203958	4.09217	4.27361e-05	1.7834	K01115	phospholipase D1/2 [EC:3.1.4.4]
FvH4_1g11000.1	2008.84	0.834632	0.203958	4.09217	4.27361e-05	1.7834	K01115	phospholipase D1/2 [EC:3.1.4.4]
FvH4_1g11020.1	65.9979	3.38049	0.478004	7.07211	1.526e-12	10.4143	K01115	phospholipase D1/2 [EC:3.1.4.4]
FvH4_1g11020.1	65.9979	3.38049	0.478004	7.07211	1.526e-12	10.4143	K01115	phospholipase D1/2 [EC:3.1.4.4]
FvH4_1g11020.1	65.9979	3.38049	0.478004	7.07211	1.526e-12	10.4143	K01115	phospholipase D1/2 [EC:3.1.4.4]
FvH4_1g11070.1	3185.44	-1.46362	0.466316	-3.13869	0.00169703	0.362582	K03006	DNA-directed RNA polymerase II subunit RPB1 [EC:2.7.7.6]
FvH4_1g11070.1	3185.44	-1.46362	0.466316	-3.13869	0.00169703	0.362582	K03006	DNA-directed RNA polymerase II subunit RPB1 [EC:2.7.7.6]
FvH4_1g11070.1	3185.44	-1.46362	0.466316	-3.13869	0.00169703	0.362582	K03006	DNA-directed RNA polymerase II subunit RPB1 [EC:2.7.7.6]
FvH4_1g11080.1	2602.99	-0.990383	0.242331	-4.08691	4.37165e-05	0.503344	NA	NA
FvH4_1g11100.1	4302.48	1.3276	0.410727	3.23231	0.00122795	2.50984	K00472	prolyl 4-hydroxylase [EC:1.14.11.2]
FvH4_1g11110.1	9141.59	-0.37423	0.291221	-1.28504	0.198779	0.771517	K01681	aconitate hydratase [EC:4.2.1.3]
FvH4_1g11120.1	545.672	0.275541	0.232008	1.18764	0.234976	1.21045	NA	NA
FvH4_1g11140.1	72.4936	1.90412	0.566842	3.35917	0.000781758	3.74281	NA	NA
FvH4_1g11150.1	1228.64	0.525445	0.292904	1.79391	0.0728268	1.43938	K01102	pyruvate dehydrogenase phosphatase [EC:3.1.3.43]
FvH4_1g11150.1	1228.64	0.525445	0.292904	1.79391	0.0728268	1.43938	K01102	pyruvate dehydrogenase phosphatase [EC:3.1.3.43]
FvH4_1g11170.1	644.423	0.0266777	0.219441	0.121571	0.903239	1.01866	NA	NA
FvH4_1g11190.1	2710.69	1.11093	0.530012	2.09605	0.0360777	2.15985	NA	NA
FvH4_1g11200.1	587.644	-0.359664	0.568067	-0.633137	0.526644	0.779346	NA	NA
FvH4_1g11210.1	3246.61	-0.020516	0.266151	-0.0770839	0.938557	0.98588	K09498	T-complex protein 1 subunit zeta
FvH4_1g11210.1	3246.61	-0.020516	0.266151	-0.0770839	0.938557	0.98588	K09498	T-complex protein 1 subunit zeta
FvH4_1g11210.1	3246.61	-0.020516	0.266151	-0.0770839	0.938557	0.98588	K09498	T-complex protein 1 subunit zeta
FvH4_1g11220.1	40.0348	8.02968	1.26978	6.32369	2.5539e-10	261.321	K00430	peroxidase [EC:1.11.1.7]
FvH4_1g11230.1	39.437	0.808021	0.40355	2.00228	0.0452542	1.75081	K00430	peroxidase [EC:1.11.1.7]
FvH4_1g11240.1	479.831	0.483023	0.341072	1.41619	0.15672	1.39767	NA	NA
FvH4_1g11260.1	2416.72	-0.340907	0.216207	-1.57676	0.11485	0.789545	K18757	la-related protein 1
FvH4_1g11290.1	140.182	1.49498	0.523424	2.85615	0.00428814	2.8186	NA	NA
FvH4_1g11300.1	11622	0.748841	0.40066	1.86902	0.0616201	1.68044	K03094	S-phase kinase-associated protein 1
FvH4_1g11300.1	11622	0.748841	0.40066	1.86902	0.0616201	1.68044	K03094	S-phase kinase-associated protein 1
FvH4_1g11310.1	249.759	2.8457	0.26824	10.6088	2.71277e-26	7.18853	NA	NA
FvH4_1g11320.1	383.288	0.545799	0.262715	2.07753	0.0377523	1.45983	NA	NA
FvH4_1g11340.1	16.0854	1.75072	1.33124	1.3151	0.188475	3.36527	NA	NA
FvH4_1g11350.1	1007.95	-0.697185	0.183735	-3.79452	0.000147932	0.616775	K21594	translation factor GUF1, mitochondrial [EC:3.6.5.-]
FvH4_1g11350.1	1007.95	-0.697185	0.183735	-3.79452	0.000147932	0.616775	K21594	translation factor GUF1, mitochondrial [EC:3.6.5.-]
FvH4_1g11400.1	604.476	-0.501693	0.223341	-2.24631	0.024684	0.706278	NA	NA
FvH4_1g11410.1	2502.31	-0.109418	0.158687	-0.689521	0.490496	0.926962	K18468	vacuolar protein sorting-associated protein 35
FvH4_1g11420.1	2372.25	0.17632	0.401345	0.439323	0.660427	1.13	K04392	Ras-related C3 botulinum toxin substrate 1
FvH4_1g11420.1	2372.25	0.17632	0.401345	0.439323	0.660427	1.13	K04392	Ras-related C3 botulinum toxin substrate 1
FvH4_1g11420.1	2372.25	0.17632	0.401345	0.439323	0.660427	1.13	K04392	Ras-related C3 botulinum toxin substrate 1
FvH4_1g11420.1	2372.25	0.17632	0.401345	0.439323	0.660427	1.13	K04392	Ras-related C3 botulinum toxin substrate 1
FvH4_1g11420.1	2372.25	0.17632	0.401345	0.439323	0.660427	1.13	K04392	Ras-related C3 botulinum toxin substrate 1
FvH4_1g11420.1	2372.25	0.17632	0.401345	0.439323	0.660427	1.13	K04392	Ras-related C3 botulinum toxin substrate 1
FvH4_1g11420.1	2372.25	0.17632	0.401345	0.439323	0.660427	1.13	K04392	Ras-related C3 botulinum toxin substrate 1
FvH4_1g11420.1	2372.25	0.17632	0.401345	0.439323	0.660427	1.13	K04392	Ras-related C3 botulinum toxin substrate 1
FvH4_1g11420.1	2372.25	0.17632	0.401345	0.439323	0.660427	1.13	K04392	Ras-related C3 botulinum toxin substrate 1
FvH4_1g11420.1	2372.25	0.17632	0.401345	0.439323	0.660427	1.13	K04392	Ras-related C3 botulinum toxin substrate 1
FvH4_1g11430.1	4571.29	0.230216	0.278189	0.827553	0.407924	1.17301	K01735	3-dehydroquinate synthase [EC:4.2.3.4]
FvH4_1g11470.1	360.853	-1.6769	0.287107	-5.84068	5.19896e-09	0.312754	NA	NA
FvH4_1g11480.1	63.401	3.74147	0.713784	5.24174	1.59072e-07	13.375	NA	NA
FvH4_1g11490.1	994.463	-0.499976	0.534704	-0.935053	0.349761	0.707119	K00434	L-ascorbate peroxidase [EC:1.11.1.11]
FvH4_1g11500.1	42.5675	2.18361	0.817054	2.67253	0.00752809	4.54287	NA	NA
FvH4_1g11510.1	259.316	0.234925	0.223499	1.05112	0.293202	1.17685	NA	NA
FvH4_1g11520.1	2288.33	0.389071	0.241274	1.61257	0.106838	1.30955	K02731	20S proteasome subunit alpha 4 [EC:3.4.25.1]
FvH4_1g11520.1	2288.33	0.389071	0.241274	1.61257	0.106838	1.30955	K02731	20S proteasome subunit alpha 4 [EC:3.4.25.1]
FvH4_1g11520.1	2288.33	0.389071	0.241274	1.61257	0.106838	1.30955	K02731	20S proteasome subunit alpha 4 [EC:3.4.25.1]
FvH4_1g11530.1	956.482	-1.23991	0.263435	-4.7067	2.51763e-06	0.423399	NA	NA
FvH4_1g11540.1	1609.64	0.0525138	0.457496	0.114785	0.908615	1.03707	NA	NA
FvH4_1g11570.1	233.081	1.76447	0.40653	4.34032	1.42277e-05	3.39749	NA	NA
FvH4_1g11600.1	407.328	1.16034	0.270501	4.28959	1.79003e-05	2.2351	K01191	alpha-mannosidase [EC:3.2.1.24]
FvH4_1g11600.1	407.328	1.16034	0.270501	4.28959	1.79003e-05	2.2351	K01191	alpha-mannosidase [EC:3.2.1.24]
FvH4_1g11620.1	2502.19	-0.0215053	0.255684	-0.0841088	0.93297	0.985204	K03029	26S proteasome regulatory subunit N10
FvH4_1g11630.1	648.556	-0.196678	0.241021	-0.816017	0.41449	0.872558	K08472	mlo protein
FvH4_1g11640.1	868.277	-0.826281	0.487202	-1.69597	0.0898907	0.563981	NA	NA
FvH4_1g11650.1	524.94	-1.21085	0.357905	-3.38316	0.00071657	0.432014	K15692	E3 ubiquitin-protein ligase RNF13 [EC:2.3.2.27]
FvH4_1g11660.1	137.968	0.142431	0.291359	0.48885	0.624948	1.10376	NA	NA
FvH4_1g11690.1	470.086	-0.679599	0.327283	-2.07649	0.0378487	0.624339	NA	NA
FvH4_1g11700.1	126.582	-1.49732	0.262519	-5.70367	1.17257e-08	0.35421	NA	NA
FvH4_1g11710.1	892.947	-0.19782	0.403509	-0.49025	0.623957	0.871867	NA	NA
FvH4_1g11720.1	260.315	0.637148	0.267741	2.37972	0.0173258	1.55525	NA	NA
FvH4_1g11730.1	3445	-0.4145	0.414826	-0.999214	0.317691	0.750279	K02641	ferredoxin--NADP+ reductase [EC:1.18.1.2]
FvH4_1g11750.1	720.558	0.241474	0.39834	0.606202	0.544381	1.1822	NA	NA
FvH4_1g11760.1	1508.39	-3.23967	0.879937	-3.6817	0.000231683	0.105868	NA	NA
FvH4_1g11770.1	237.799	-0.453753	0.365535	-1.24134	0.214481	0.730141	NA	NA
FvH4_1g11780.1	4830.87	0.0629946	0.475896	0.132371	0.894691	1.04463	K13412	calcium-dependent protein kinase [EC:2.7.11.1]
FvH4_1g11780.1	4830.87	0.0629946	0.475896	0.132371	0.894691	1.04463	K13412	calcium-dependent protein kinase [EC:2.7.11.1]
FvH4_1g11800.1	10.8655	0.793134	1.31344	0.603862	0.545935	1.73284	K05391	cyclic nucleotide gated channel, plant
FvH4_1g11810.1	38238.6	-2.38947	0.302807	-7.89105	2.99646e-15	0.190853	K00475	naringenin 3-dioxygenase [EC:1.14.11.9]
FvH4_1g11840.1	73.3563	-1.5252	0.638367	-2.38921	0.0168844	0.347432	NA	NA
FvH4_1g11850.1	22.3039	3.65655	0.952058	3.84068	0.000122692	12.6105	NA	NA
FvH4_1g11860.1	4785.77	-1.57674	0.564847	-2.79144	0.00524734	0.335239	K08874	transformation/transcription domain-associated protein
FvH4_1g11860.1	4785.77	-1.57674	0.564847	-2.79144	0.00524734	0.335239	K08874	transformation/transcription domain-associated protein
FvH4_1g11900.1	111.223	-0.136246	0.342003	-0.398375	0.690353	0.909884	K14962	COMPASS component SWD2
FvH4_1g11910.1	40.9565	2.98914	0.566632	5.27528	1.32554e-07	7.94002	NA	NA
FvH4_1g11920.1	2352.22	-0.824991	0.176319	-4.67896	2.8833e-06	0.564486	NA	NA
FvH4_1g11930.1	505.117	-0.851088	0.219876	-3.87076	0.000108495	0.554366	NA	NA
FvH4_1g11940.1	96.4955	0.780654	0.293818	2.65693	0.00788567	1.71791	NA	NA
FvH4_1g11960.1	2727.97	-0.372517	0.153421	-2.42807	0.0151794	0.772434	NA	NA
FvH4_1g11970.1	610.036	0.857671	0.448643	1.9117	0.0559146	1.81211	NA	NA
FvH4_1g11980.1	88.3765	0.40884	0.836098	0.488986	0.624852	1.32762	NA	NA
FvH4_1g11990.1	262.28	-0.455474	0.295601	-1.54084	0.123356	0.729271	NA	NA
FvH4_1g12000.1	178	0.144957	0.328397	0.441407	0.658919	1.1057	K01711	GDPmannose 4,6-dehydratase [EC:4.2.1.47]
FvH4_1g12010.1	2683.86	1.17462	0.543154	2.1626	0.030572	2.25734	K01711	GDPmannose 4,6-dehydratase [EC:4.2.1.47]
FvH4_1g12020.1	889.04	-1.46856	0.478477	-3.06924	0.00214605	0.361343	NA	NA
FvH4_1g12030.1	2278.5	-0.124292	0.486865	-0.255291	0.798499	0.917454	NA	NA
FvH4_1g12050.1	23.1906	0.750055	0.771915	0.971681	0.331209	1.68186	NA	NA
FvH4_1g12060.1	5281.31	0.816199	0.192464	4.2408	2.22727e-05	1.76076	NA	NA
FvH4_1g12070.1	150.643	2.2901	0.507754	4.51026	6.4748e-06	4.89091	K11498	centromeric protein E
FvH4_1g12090.1	1187.4	6.77161	0.467621	14.481	1.59849e-47	109.259	NA	NA
FvH4_1g12100.1	67.1933	-0.592205	0.47444	-1.24822	0.211951	0.663328	NA	NA
FvH4_1g12110.1	611.414	-0.193654	0.196736	-0.984333	0.324952	0.874388	NA	NA
FvH4_1g12120.1	3600.92	-0.332304	0.357244	-0.930187	0.352274	0.794267	NA	NA
FvH4_1g12160.1	2370.69	-0.702476	0.312646	-2.24687	0.0246483	0.614517	NA	NA
FvH4_1g12170.1	1997.61	-1.09745	0.549275	-1.998	0.0457167	0.467341	NA	NA
FvH4_1g12180.1	1134.65	-1.59947	0.168411	-9.49741	2.1517e-21	0.329998	NA	NA
FvH4_1g12190.1	1772.98	0.234727	0.249929	0.939176	0.34764	1.17668	NA	NA
FvH4_1g12200.1	564.31	0.489532	0.352362	1.38929	0.164745	1.40399	NA	NA
FvH4_1g12210.1	698.846	-5.03223	0.681573	-7.38326	1.54459e-13	0.0305596	K09755	ferulate-5-hydroxylase [EC:1.14.-.-]
FvH4_1g12210.1	698.846	-5.03223	0.681573	-7.38326	1.54459e-13	0.0305596	K09755	ferulate-5-hydroxylase [EC:1.14.-.-]
FvH4_1g12220.1	504.306	-0.611637	0.236269	-2.58873	0.0096331	0.654454	NA	NA
FvH4_1g12240.1	140.999	1.11892	0.501136	2.23277	0.0255642	2.17184	NA	NA
FvH4_1g12250.1	394.598	-1.57486	0.434688	-3.62297	0.000291241	0.335675	NA	NA
FvH4_1g12280.1	675.084	2.02534	0.338224	5.98817	2.12211e-09	4.07088	K00128	aldehyde dehydrogenase (NAD+) [EC:1.2.1.3]
FvH4_1g12300.1	1421.39	0.799099	0.433417	1.84372	0.0652243	1.74001	K10688	ubiquitin-conjugating enzyme E2 W [EC:2.3.2.25]
FvH4_1g12310.1	525.739	-1.76131	0.20389	-8.63855	5.69331e-18	0.29498	K18204	D-2-hydroxyglutarate dehydrogenase [EC:1.1.99.39]
FvH4_1g12320.1	438.027	-0.890129	0.474298	-1.87673	0.0605554	0.539566	NA	NA
FvH4_1g12330.1	192.838	3.93626	0.45976	8.56156	1.1135e-17	15.3085	K12637	3-epi-6-deoxocathasterone 23-monooxygenase [EC:1.14.13.112]
FvH4_1g12330.1	192.838	3.93626	0.45976	8.56156	1.1135e-17	15.3085	K12637	3-epi-6-deoxocathasterone 23-monooxygenase [EC:1.14.13.112]
FvH4_1g12340.1	7.75905	-2.17808	0.948762	-2.29571	0.0216924	0.220969	K14191	18S rRNA (adenine1779-N6/adenine1780-N6)-dimethyltransferase [EC:2.1.1.183]
FvH4_1g12350.1	3073.88	0.0591207	0.564486	0.104734	0.916587	1.04183	NA	NA
FvH4_1g12360.1	355.279	-1.1746	0.307655	-3.81791	0.000134589	0.443007	NA	NA
FvH4_1g12370.1	244.026	0.775742	0.22338	3.47274	0.000515168	1.71207	NA	NA
FvH4_1g12400.1	3156.29	-0.451394	0.207236	-2.17816	0.0293938	0.731336	NA	NA
FvH4_1g12410.1	955.997	-0.56673	0.471333	-1.2024	0.229209	0.675145	NA	NA
FvH4_1g12420.1	807.05	0.338973	0.20507	1.65296	0.0983381	1.26486	NA	NA
FvH4_1g12460.1	888.791	-1.82956	0.590543	-3.09809	0.0019477	0.281351	NA	NA
FvH4_1g12470.1	113.671	-0.655487	0.4092	-1.60188	0.109183	0.634861	NA	NA
FvH4_1g12480.1	895.768	-0.229534	0.307864	-0.745567	0.455929	0.852911	K02935	large subunit ribosomal protein L7/L12
FvH4_1g12480.1	895.768	-0.229534	0.307864	-0.745567	0.455929	0.852911	K02935	large subunit ribosomal protein L7/L12
FvH4_1g12490.1	16.2518	2.63867	1.09339	2.4133	0.015809	6.22757	K00430	peroxidase [EC:1.11.1.7]
FvH4_1g12510.1	207.061	0.690167	0.297654	2.31869	0.0204119	1.61347	NA	NA
FvH4_1g12520.1	688.366	-1.85181	0.200471	-9.23729	2.52825e-20	0.277045	NA	NA
FvH4_1g12530.1	84.9839	0.320963	0.513185	0.625433	0.531687	1.24916	NA	NA
FvH4_1g12540.1	66.6939	-0.179482	0.356251	-0.503807	0.614397	0.88302	NA	NA
FvH4_1g12550.1	237.612	-0.786906	0.639545	-1.23041	0.218542	0.579586	NA	NA
FvH4_1g12560.1	1969.85	1.97956	0.292057	6.77799	1.21857e-11	3.94373	NA	NA
FvH4_1g12580.1	37.6531	2.28837	0.730787	3.13137	0.00173992	4.88503	NA	NA
FvH4_1g12590.1	1766.1	2.68	0.869117	3.08359	0.00204522	6.40854	NA	NA
FvH4_1g12600.1	52.0634	-2.54713	0.469332	-5.42714	5.72631e-08	0.171095	NA	NA
FvH4_1g12610.1	1837.47	5.36008	1.19102	4.50041	6.78235e-06	41.0718	NA	NA
FvH4_1g12620.1	1470.91	-1.82317	0.751945	-2.42461	0.0153248	0.282598	NA	NA
FvH4_1g12630.1	2918.45	-0.461801	0.348697	-1.32436	0.185383	0.726079	K20537	mitogen-activated protein kinase 7/14 [EC:2.7.11.24]
FvH4_1g12630.1	2918.45	-0.461801	0.348697	-1.32436	0.185383	0.726079	K20537	mitogen-activated protein kinase 7/14 [EC:2.7.11.24]
FvH4_1g12650.1	342.15	0.467315	0.279677	1.67091	0.0947397	1.38253	NA	NA
FvH4_1g12660.1	4214.27	3.44907	0.786609	4.38474	1.16126e-05	10.9213	NA	NA
FvH4_1g12670.1	23.7171	5.02008	0.899704	5.5797	2.40936e-08	32.4484	NA	NA
FvH4_1g12680.1	150.147	4.89087	0.688245	7.10629	1.19207e-12	29.6686	NA	NA
FvH4_1g12690.1	245.995	3.44601	0.393368	8.76025	1.9481e-18	10.8981	K08900	mitochondrial chaperone BCS1
FvH4_1g12700.1	666.77	1.20307	0.683187	1.76096	0.0782447	2.30228	K08900	mitochondrial chaperone BCS1
FvH4_1g12710.1	95.0613	-0.369801	0.360212	-1.02662	0.304599	0.773889	NA	NA
FvH4_1g12720.1	870.404	0.718151	0.233683	3.07318	0.00211792	1.64507	NA	NA
FvH4_1g12730.1	19.1381	-2.69566	0.768539	-3.50752	0.000452311	0.154356	NA	NA
FvH4_1g12740.1	107.866	-0.394063	0.262066	-1.50368	0.132665	0.760983	NA	NA
FvH4_1g12760.1	2190.35	-0.358746	0.175437	-2.04487	0.0408677	0.779842	NA	NA
FvH4_1g12770.1	32.1505	4.17488	0.890433	4.6886	2.75078e-06	18.062	NA	NA
FvH4_1g12780.1	215.474	1.63137	0.861489	1.89366	0.0582699	3.09807	NA	NA
FvH4_1g12790.1	102.267	-0.105709	0.473944	-0.223042	0.823503	0.929348	NA	NA
FvH4_1g12800.1	33.3003	0.4134	0.525183	0.787155	0.431191	1.33182	NA	NA
FvH4_1g12810.1	10.2823	0.680765	1.92421	0.353789	0.723497	1.60299	NA	NA
FvH4_1g12820.1	221.125	4.62627	0.695888	6.64801	2.97077e-11	24.6971	NA	NA
FvH4_1g12870.1	43.6791	1.88335	1.12599	1.67261	0.0944036	3.68931	NA	NA
FvH4_1g12880.1	254.474	-0.245965	0.259141	-0.949157	0.342541	0.843251	K03595	GTPase
FvH4_1g12900.1	1188.11	-0.981252	0.448119	-2.18971	0.0285451	0.50654	NA	NA
FvH4_1g12920.1	36.583	-8.41984	1.28939	-6.5301	6.57262e-11	0.00291994	NA	NA
FvH4_1g12930.1	342.839	-11.6482	1.21641	-9.57586	1.01013e-21	0.00031157	NA	NA
FvH4_1g12950.1	2504.49	0.185318	0.285355	0.64943	0.516061	1.13707	NA	NA
FvH4_1g12970.1	7515.6	0.259888	0.298838	0.869662	0.384485	1.19739	K01507	inorganic pyrophosphatase [EC:3.6.1.1]
FvH4_1g12980.1	1481.11	0.403464	0.29556	1.36508	0.172227	1.32268	NA	NA
FvH4_1g12990.1	121.467	0.246858	0.34465	0.716257	0.473833	1.18662	K10756	replication factor C subunit 3/5
FvH4_1g13000.1	69.0151	-0.982981	0.510298	-1.92629	0.0540686	0.505933	NA	NA
FvH4_1g13010.1	668.237	0.453846	0.260776	1.74037	0.0817939	1.36969	NA	NA
FvH4_1g13030.1	154.385	1.08781	0.266629	4.07985	4.50638e-05	2.12551	K01792	glucose-6-phosphate 1-epimerase [EC:5.1.3.15]
FvH4_1g13040.1	19.2991	-2.35773	1.27221	-1.85326	0.0638455	0.195098	NA	NA
FvH4_1g13050.1	395.313	0.129719	0.187637	0.691327	0.48936	1.09408	K05909	laccase [EC:1.10.3.2]
FvH4_1g13070.1	2253.76	-0.678225	0.210629	-3.22001	0.00128188	0.624934	NA	NA
FvH4_1g13080.1	654.164	0.701565	0.20535	3.41643	0.000634482	1.62627	K03357	anaphase-promoting complex subunit 10
FvH4_1g13090.1	641.292	-0.867536	0.30172	-2.8753	0.00403646	0.548082	NA	NA
FvH4_1g13110.1	21.1456	3.30207	0.776365	4.25324	2.10697e-05	9.86328	NA	NA
FvH4_1g13120.1	336.484	0.0234778	0.480755	0.0488353	0.961051	1.01641	K17681	ATPase family AAA domain-containing protein 3A/B
FvH4_1g13150.1	8.45832	-6.30651	1.48491	-4.24707	2.16583e-05	0.0126343	NA	NA
FvH4_1g13170.1	58.5453	3.00055	0.627797	4.7795	1.75732e-06	8.00307	NA	NA
FvH4_1g13180.1	1459.51	0.519614	0.358446	1.44963	0.147162	1.43357	K01247	DNA-3-methyladenine glycosylase II [EC:3.2.2.21]
FvH4_1g13190.1	7.52548	-2.31462	1.21246	-1.90903	0.0562582	0.201016	NA	NA
FvH4_1g13200.1	86.746	1.93786	0.41185	4.70526	2.53548e-06	3.83136	NA	NA
FvH4_1g13250.1	230.546	-0.656373	0.623553	-1.05263	0.292509	0.634471	NA	NA
FvH4_1g13260.1	13.8041	-1.0873	0.644131	-1.68801	0.0914093	0.470641	NA	NA
FvH4_1g13270.1	85.0639	1.76745	0.347378	5.08797	3.61922e-07	3.40451	NA	NA
FvH4_1g13290.1	1428.54	-0.871282	0.338551	-2.57356	0.0100658	0.546661	K20183	Vam6/Vps39-like protein vacuolar protein sorting-associated protein 39
FvH4_1g13300.1	549.33	1.17052	0.344066	3.40202	0.000668894	2.25093	NA	NA
FvH4_1g13310.1	109.488	1.86769	0.676705	2.75998	0.00578052	3.64948	K21805	protein N-lysine methyltransferase METTL21C [EC:2.1.1.-]
FvH4_1g13320.1	583.226	-0.468732	0.381074	-1.23003	0.218686	0.722599	NA	NA
FvH4_1g13330.1	1630.59	1.23099	0.497307	2.4753	0.0133123	2.34728	NA	NA
FvH4_1g13340.1	75.9127	-3.63179	0.538613	-6.74286	1.55299e-11	0.0806717	NA	NA
FvH4_1g13350.1	2007.93	0.163694	0.535059	0.305936	0.759653	1.12015	NA	NA
FvH4_1g13360.1	14.9741	-3.23644	1.44728	-2.23623	0.025337	0.106105	NA	NA
FvH4_1g13370.1	2893.7	0.762144	0.616576	1.23609	0.216425	1.69601	NA	NA
FvH4_1g13380.1	2492.48	-0.128478	0.521983	-0.246135	0.805577	0.914796	NA	NA
FvH4_1g13400.1	5593.19	-0.899732	0.209391	-4.29689	1.73208e-05	0.535986	NA	NA
FvH4_1g13410.1	8979.59	-0.423796	0.175984	-2.40815	0.0160336	0.745461	K00234	succinate dehydrogenase (ubiquinone) flavoprotein subunit [EC:1.3.5.1]
FvH4_1g13420.1	23.1941	0.226574	0.561721	0.403357	0.686686	1.17005	K09587	steroid 22-alpha-hydroxylase [EC:1.14.13.-]
FvH4_1g13420.1	23.1941	0.226574	0.561721	0.403357	0.686686	1.17005	K09587	steroid 22-alpha-hydroxylase [EC:1.14.13.-]
FvH4_1g13430.1	139.917	-0.596949	0.288511	-2.06907	0.03854	0.661151	NA	NA
FvH4_1g13440.1	50.4681	8.35254	1.25632	6.6484	2.96305e-11	326.862	NA	NA
FvH4_1g13450.1	3233.36	-0.937318	0.281139	-3.334	0.000856059	0.522203	K11093	U1 small nuclear ribonucleoprotein 70kDa
FvH4_1g13450.1	3233.36	-0.937318	0.281139	-3.334	0.000856059	0.522203	K11093	U1 small nuclear ribonucleoprotein 70kDa
FvH4_1g13470.1	1420.7	0.148567	0.239753	0.619669	0.535476	1.10847	NA	NA
FvH4_1g13490.1	1440.1	0.404662	0.294195	1.37549	0.16898	1.32378	NA	NA
FvH4_1g13510.1	81.3269	2.81696	0.792855	3.55293	0.000380963	7.04677	NA	NA
FvH4_1g13530.1	3278.68	-1.19661	0.273819	-4.37006	1.24214e-05	0.4363	K03124	transcription initiation factor TFIIB
FvH4_1g13530.1	3278.68	-1.19661	0.273819	-4.37006	1.24214e-05	0.4363	K03124	transcription initiation factor TFIIB
FvH4_1g13540.1	1400.64	0.815173	0.234013	3.48345	0.000494995	1.75951	NA	NA
FvH4_1g13550.1	12.7453	1.84405	1.24006	1.48706	0.136998	3.59016	NA	NA
FvH4_1g13570.1	602.793	4.09297	0.394995	10.3621	3.68879e-25	17.065	NA	NA
FvH4_1g13590.1	25.5856	-7.9047	1.30139	-6.07404	1.24732e-09	0.004173	NA	NA
FvH4_1g13610.1	931.784	1.93794	0.290525	6.67048	2.54967e-11	3.83159	NA	NA
FvH4_1g13650.1	172.97	-0.940864	0.321908	-2.92277	0.00346928	0.520921	NA	NA
FvH4_1g13660.1	626.561	-1.4848	0.372805	-3.98277	6.81174e-05	0.357299	NA	NA
FvH4_1g13670.1	156.82	2.46304	0.375828	6.55364	5.61507e-11	5.51378	NA	NA
FvH4_1g13680.1	2869.19	-0.58768	0.203221	-2.89183	0.00383005	0.665412	K12837	splicing factor U2AF 65 kDa subunit
FvH4_1g13680.1	2869.19	-0.58768	0.203221	-2.89183	0.00383005	0.665412	K12837	splicing factor U2AF 65 kDa subunit
FvH4_1g13700.1	982.528	-0.59244	0.28514	-2.07772	0.0377355	0.66322	K14721	DNA-directed RNA polymerase III subunit RPC5
FvH4_1g13710.1	1250.92	-0.539894	0.272324	-1.98254	0.0474187	0.687821	NA	NA
FvH4_1g13720.1	1844.78	-1.2681	0.265943	-4.76832	1.85764e-06	0.415206	K17508	protein phosphatase PTC7 [EC:3.1.3.16]
FvH4_1g13730.1	841.285	-2.13351	0.817821	-2.60878	0.00908662	0.227902	NA	NA
FvH4_1g13740.1	2011.11	-2.20352	0.543853	-4.05168	5.08512e-05	0.217107	NA	NA
FvH4_1g13750.1	9.36244	-1.59082	1.09712	-1.44999	0.147062	0.331984	NA	NA
FvH4_1g13760.1	63.2286	2.05283	0.684626	2.99847	0.00271342	4.14918	NA	NA
FvH4_1g13820.1	15.9303	7.65769	1.40957	5.43264	5.55277e-08	201.927	NA	NA
FvH4_1g13870.1	203.643	0.160653	0.217141	0.739858	0.459386	1.11779	K17279	receptor expression-enhancing protein 5/6
FvH4_1g13880.1	1381.83	-0.901137	0.21239	-4.24284	2.20707e-05	0.535464	K09060	plant G-box-binding factor
FvH4_1g13930.1	29.3746	2.16755	0.707704	3.06279	0.00219286	4.49259	K09338	homeobox-leucine zipper protein
FvH4_1g13940.1	132.112	1.52069	0.296738	5.12469	2.98031e-07	2.86928	K11096	small nuclear ribonucleoprotein D2
FvH4_1g13940.1	132.112	1.52069	0.296738	5.12469	2.98031e-07	2.86928	K11096	small nuclear ribonucleoprotein D2
FvH4_1g13940.1	132.112	1.52069	0.296738	5.12469	2.98031e-07	2.86928	K11096	small nuclear ribonucleoprotein D2
FvH4_1g13940.1	132.112	1.52069	0.296738	5.12469	2.98031e-07	2.86928	K11096	small nuclear ribonucleoprotein D2
FvH4_1g13940.1	132.112	1.52069	0.296738	5.12469	2.98031e-07	2.86928	K11096	small nuclear ribonucleoprotein D2
FvH4_1g13940.1	132.112	1.52069	0.296738	5.12469	2.98031e-07	2.86928	K11096	small nuclear ribonucleoprotein D2
FvH4_1g13940.1	132.112	1.52069	0.296738	5.12469	2.98031e-07	2.86928	K11096	small nuclear ribonucleoprotein D2
FvH4_1g13940.1	132.112	1.52069	0.296738	5.12469	2.98031e-07	2.86928	K11096	small nuclear ribonucleoprotein D2
FvH4_1g13950.1	1709.73	-0.402055	0.160318	-2.50786	0.0121465	0.756779	K03809	NAD(P)H dehydrogenase (quinone) [EC:1.6.5.2]
FvH4_1g13960.1	4160.02	3.90614	0.386802	10.0985	5.60659e-24	14.9922	K00588	caffeoyl-CoA O-methyltransferase [EC:2.1.1.104]
FvH4_1g13970.1	3071.01	0.697594	0.285456	2.44379	0.014534	1.6218	NA	NA
FvH4_1g13980.1	5003.23	0.168132	0.223107	0.753592	0.451094	1.1236	K01262	Xaa-Pro aminopeptidase [EC:3.4.11.9]
FvH4_1g13980.1	5003.23	0.168132	0.223107	0.753592	0.451094	1.1236	K01262	Xaa-Pro aminopeptidase [EC:3.4.11.9]
FvH4_1g13990.1	1088.68	-2.60706	0.251374	-10.3712	3.35128e-25	0.164133	K12356	coniferyl-alcohol glucosyltransferase [EC:2.4.1.111]
FvH4_1g13990.1	1088.68	-2.60706	0.251374	-10.3712	3.35128e-25	0.164133	K12356	coniferyl-alcohol glucosyltransferase [EC:2.4.1.111]
FvH4_1g14000.1	64.5225	1.69906	0.434296	3.91222	9.14526e-05	3.2469	NA	NA
FvH4_1g14030.1	74.6477	3.81159	1.04799	3.63705	NA	14.0411	K12356	coniferyl-alcohol glucosyltransferase [EC:2.4.1.111]
FvH4_1g14030.1	74.6477	3.81159	1.04799	3.63705	NA	14.0411	K12356	coniferyl-alcohol glucosyltransferase [EC:2.4.1.111]
FvH4_1g14040.1	4976.41	-0.980705	0.407068	-2.4092	0.0159877	0.506732	NA	NA
FvH4_1g14050.1	316.988	-1.43414	0.283538	-5.058	4.23677e-07	0.370068	NA	NA
FvH4_1g14060.1	1496.61	-0.0220492	0.316085	-0.0697573	0.944387	0.984833	NA	NA
FvH4_1g14070.1	1527.58	-0.0766769	0.572949	-0.133828	0.893538	0.948239	K13789	geranylgeranyl diphosphate synthase, type II [EC:2.5.1.1 2.5.1.10 2.5.1.29]
FvH4_1g14070.1	1527.58	-0.0766769	0.572949	-0.133828	0.893538	0.948239	K13789	geranylgeranyl diphosphate synthase, type II [EC:2.5.1.1 2.5.1.10 2.5.1.29]
FvH4_1g14070.1	1527.58	-0.0766769	0.572949	-0.133828	0.893538	0.948239	K13789	geranylgeranyl diphosphate synthase, type II [EC:2.5.1.1 2.5.1.10 2.5.1.29]
FvH4_1g14070.1	1527.58	-0.0766769	0.572949	-0.133828	0.893538	0.948239	K13789	geranylgeranyl diphosphate synthase, type II [EC:2.5.1.1 2.5.1.10 2.5.1.29]
FvH4_1g14080.1	957.972	-0.47191	0.162223	-2.90901	0.00362573	0.721009	NA	NA
FvH4_1g14090.1	762.064	0.288249	0.371408	0.776097	0.437692	1.22116	NA	NA
FvH4_1g14100.1	629.178	-0.799771	0.245668	-3.25549	0.00113196	0.57444	NA	NA
FvH4_1g14110.1	1234.18	0.0905206	0.27159	0.333299	0.738908	1.06475	K10666	E3 ubiquitin-protein ligase RNF5 [EC:2.3.2.27]
FvH4_1g14120.1	52.0549	4.58614	1.46801	3.12404	0.00178384	24.0196	K20893	probable galacturonosyltransferase-like 1 [EC:2.4.1.-]
FvH4_1g14120.1	52.0549	4.58614	1.46801	3.12404	0.00178384	24.0196	K20893	probable galacturonosyltransferase-like 1 [EC:2.4.1.-]
FvH4_1g14140.1	84.0194	1.87523	0.617002	3.03927	0.00237153	3.66861	NA	NA
FvH4_1g14150.1	33.4186	1.55354	0.566156	2.74401	0.00606941	2.93536	NA	NA
FvH4_1g14160.1	22.9844	2.61705	1.4071	1.85988	0.0629021	6.13494	NA	NA
FvH4_1g14170.1	451.421	1.98791	0.539396	3.68544	0.000228305	3.96663	NA	NA
FvH4_1g14190.1	359.024	1.1575	0.515668	2.24466	0.0247902	2.2307	NA	NA
FvH4_1g14240.1	12.4683	7.29786	1.40738	5.18544	2.1551e-07	157.353	NA	NA
FvH4_1g14250.1	46.9835	0.447226	0.486648	0.918994	0.358099	1.36342	NA	NA
FvH4_1g14300.1	30.6811	-4.46078	0.728896	-6.11991	9.36284e-10	0.0454122	NA	NA
FvH4_1g14310.1	1058.11	-0.238316	0.271847	-0.876652	0.380675	0.847735	NA	NA
FvH4_1g14320.1	396.837	0.06096	0.416244	0.146453	0.883564	1.04316	NA	NA
FvH4_1g14330.1	4185.45	-2.93074	0.150133	-19.5209	7.28905e-85	0.131147	NA	NA
FvH4_1g14350.1	1002.21	-1.02391	0.531766	-1.92549	0.0541676	0.491781	NA	NA
FvH4_1g14360.1	9.71407	3.11812	0.944474	3.30143	0.000961919	8.68256	NA	NA
FvH4_1g14370.1	333.302	5.37011	0.51994	10.3283	5.24668e-25	41.3583	NA	NA
FvH4_1g14390.1	74.6055	-0.730652	0.407634	-1.79242	0.0730653	0.602631	NA	NA
FvH4_1g14400.1	98.648	2.16806	0.517386	4.19041	2.78454e-05	4.49418	NA	NA
FvH4_1g14410.1	24.9764	-1.32271	0.543647	-2.43304	0.0149727	0.399782	NA	NA
FvH4_1g14420.1	328.402	0.688389	0.443869	1.55088	0.12093	1.61148	NA	NA
FvH4_1g14430.1	6565.16	0.930213	0.46455	2.00239	0.0452423	1.90556	K02716	photosystem II oxygen-evolving enhancer protein 1
FvH4_1g14450.1	14.5076	0.256019	1.41872	0.180458	0.856793	1.19418	NA	NA
FvH4_1g14460.1	50.0941	8.33583	1.31065	6.3601	2.01628e-10	323.099	NA	NA
FvH4_1g14470.1	109.875	1.40245	0.331727	4.22773	2.36066e-05	2.6435	NA	NA
FvH4_1g14480.1	39.3677	1.79354	0.664725	2.69816	0.00697241	3.46663	NA	NA
FvH4_1g14490.1	794.394	-0.059527	0.224967	-0.264603	0.791315	0.959579	NA	NA
FvH4_1g14510.1	108.215	0.312127	0.400561	0.779224	0.435848	1.24154	NA	NA
FvH4_1g14520.1	553.144	-1.51011	0.286127	-5.27778	1.30759e-07	0.351084	NA	NA
FvH4_1g14540.1	617.361	-0.484894	0.436874	-1.10992	0.267035	0.71455	NA	NA
FvH4_1g14550.1	317.858	-0.109892	0.332413	-0.330588	0.740955	0.926657	NA	NA
FvH4_1g14560.1	189.213	5.38834	0.951535	5.66278	1.48936e-08	41.8843	NA	NA
FvH4_1g14580.1	937.252	-1.64216	0.666234	-2.46483	0.0137078	0.320378	NA	NA
FvH4_1g14590.1	1983.39	-0.221274	0.194027	-1.14043	0.254108	0.857808	NA	NA
FvH4_1g14600.1	95.466	-0.845242	0.30158	-2.80271	0.00506747	0.556617	NA	NA
FvH4_1g14610.1	119.18	3.07303	0.391927	7.84081	4.47652e-15	8.41538	NA	NA
FvH4_1g14620.1	44.3984	7.30194	1.14159	6.3963	1.59185e-10	157.798	NA	NA
FvH4_1g14630.1	13.1879	7.3794	1.49205	4.94582	7.5824e-07	166.502	NA	NA
FvH4_1g14640.1	75.8585	1.30459	0.579217	2.25233	0.0243016	2.47013	NA	NA
FvH4_1g14650.1	28.9336	2.17635	0.623151	3.4925	0.000478526	4.5201	NA	NA
FvH4_1g14660.1	32.2725	7.71639	1.3311	5.79703	6.75016e-09	210.313	NA	NA
FvH4_1g14700.1	9.16664	-5.41543	1.41845	-3.81785	0.000134619	0.0234311	NA	NA
FvH4_1g14710.1	116.223	6.87236	0.708162	9.70451	2.88446e-22	117.162	NA	NA
FvH4_1g14730.1	301.92	-2.21978	0.651352	-3.40795	0.000654525	0.214675	NA	NA
FvH4_1g14740.1	64.8922	-2.57789	0.46808	-5.50737	3.64238e-08	0.167486	NA	NA
FvH4_1g14750.1	518.232	-0.758938	0.322334	-2.35451	0.0185472	0.590931	NA	NA
FvH4_1g14760.1	677.21	-0.799367	0.406478	-1.96657	0.0492329	0.574601	NA	NA
FvH4_1g14770.1	37.9094	-0.460689	0.447273	-1.03	0.303012	0.726639	NA	NA
FvH4_1g14780.1	15.107	1.22774	1.18217	1.03855	0.299014	2.342	NA	NA
FvH4_1g14790.1	57.4023	4.09833	0.918731	4.46086	8.16324e-06	17.1285	NA	NA
FvH4_1g14800.1	142.034	-1.54842	0.281599	-5.49866	3.82689e-08	0.341885	NA	NA
FvH4_1g14810.1	496.252	-0.52259	0.276733	-1.88843	0.0589684	0.696121	K14307	nucleoporin p58/p45
FvH4_1g14820.1	26.8422	2.85146	0.647352	4.40481	1.05877e-05	7.21732	NA	NA
FvH4_1g14840.1	27.459	-0.295887	0.734383	-0.402906	0.687017	0.814571	NA	NA
FvH4_1g14850.1	94.5969	-2.59819	0.545743	-4.76084	1.92792e-06	0.165145	NA	NA
FvH4_1g14860.1	215.377	-4.55943	0.588582	-7.74647	9.44854e-15	0.0424107	NA	NA
FvH4_1g14890.1	9.67916	3.21546	1.16625	2.7571	0.00583159	9.2886	NA	NA
FvH4_1g14950.1	31.1068	-1.22998	1.1971	-1.02746	0.304203	0.426324	NA	NA
FvH4_1g14960.1	691.86	-0.590551	0.270967	-2.17942	0.0293003	0.664089	K19730	autophagy-related protein 101
FvH4_1g14970.1	92.7282	0.581912	0.698587	0.832984	0.404854	1.49683	NA	NA
FvH4_1g14990.1	388.949	2.07831	0.556668	3.73348	0.000188851	4.22312	NA	NA
FvH4_1g15000.1	24.1561	-0.497324	0.748612	-0.664328	0.506481	0.70842	NA	NA
FvH4_1g15020.1	51.5753	8.39436	1.39251	6.02822	1.6578e-09	336.476	NA	NA
FvH4_1g15030.1	10.0661	6.99148	2.57305	2.71719	0.00658387	127.246	NA	NA
FvH4_1g15050.1	10.2332	1.00415	0.906017	1.10831	0.267726	2.00576	NA	NA
FvH4_1g15070.1	12.3918	4.48362	1.47181	3.04634	0.00231647	22.372	NA	NA
FvH4_1g15080.1	9.84177	1.74378	1.00384	1.73711	0.0823673	3.34911	NA	NA
FvH4_1g15090.1	251.2	2.53814	0.995616	2.54932	0.0107933	5.8084	NA	NA
FvH4_1g15120.1	799.141	0.634865	0.561157	1.13135	0.257908	1.55279	NA	NA
FvH4_1g15130.1	919.599	0.715042	0.283499	2.5222	0.0116623	1.64153	NA	NA
FvH4_1g15140.1	32.8453	-1.71005	0.926781	-1.84515	0.0650151	0.305649	NA	NA
FvH4_1g15150.1	23.2966	-2.89072	0.757045	-3.81843	0.000134302	0.134836	NA	NA
FvH4_1g15160.1	266.062	-0.814106	0.416289	-1.95563	0.0505091	0.568761	NA	NA
FvH4_1g15170.1	25.957	1.38532	1.00906	1.37288	0.16979	2.6123	NA	NA
FvH4_1g15180.1	12.7722	6.36628	1.86343	3.41644	0.000634466	82.4976	NA	NA
FvH4_1g15200.1	91.4226	-1.5394	0.370898	-4.15046	3.31807e-05	0.344029	NA	NA
FvH4_1g15210.1	1340.85	1.75125	0.397223	4.40874	1.03976e-05	3.3665	NA	NA
FvH4_1g15220.1	689.906	0.279127	0.452056	0.617462	0.53693	1.21346	NA	NA
FvH4_1g15230.1	14.4462	3.55826	1.56657	2.27137	0.0231246	11.78	NA	NA
FvH4_1g15240.1	513.373	2.9909	0.769086	3.8889	0.000100698	7.9497	NA	NA
FvH4_1g15280.1	21.2819	1.22598	0.722176	1.69762	0.0895788	2.33915	NA	NA
FvH4_1g15330.1	180.486	1.49874	0.948366	1.58034	0.114028	2.82597	NA	NA
FvH4_1g15350.1	31.5013	-5.78133	1.04258	-5.54522	2.93589e-08	0.0181822	NA	NA
FvH4_1g15360.1	30.8019	-8.17231	1.29981	-6.28732	3.22994e-10	0.00346649	NA	NA
FvH4_1g15370.1	29.9071	7.60139	1.36282	5.57767	2.43758e-08	194.198	NA	NA
FvH4_1g15380.1	574.874	5.9535	0.534286	11.1429	7.7547e-29	61.9702	NA	NA
FvH4_1g15390.1	430.45	1.94189	0.598896	3.24245	0.00118506	3.84209	NA	NA
FvH4_1g15400.1	68.3323	1.22608	0.59977	2.04425	0.0409289	2.3393	NA	NA
FvH4_1g15410.1	663.087	3.53547	0.685236	5.15949	2.47618e-07	11.5953	NA	NA
FvH4_1g15430.1	23.3227	-0.715659	1.09592	-0.65302	0.513744	0.608927	NA	NA
FvH4_1g15440.1	2479.33	-0.657275	0.372351	-1.7652	0.0775298	0.634075	K14498	serine/threonine-protein kinase SRK2 [EC:2.7.11.1]
FvH4_1g15440.1	2479.33	-0.657275	0.372351	-1.7652	0.0775298	0.634075	K14498	serine/threonine-protein kinase SRK2 [EC:2.7.11.1]
FvH4_1g15470.1	1117.16	-0.0742177	0.33897	-0.218951	0.826689	0.949857	NA	NA
FvH4_1g15480.1	232.986	-1.39253	0.297197	-4.68554	2.79223e-06	0.380896	NA	NA
FvH4_1g15500.1	123.653	2.08477	0.702922	2.96586	0.00301841	4.24207	NA	NA
FvH4_1g15510.1	11.1357	-0.741766	0.852746	-0.869855	0.38438	0.598007	NA	NA
FvH4_1g15520.1	946.34	0.0859086	0.308439	0.278527	0.780608	1.06136	K02897	large subunit ribosomal protein L25
FvH4_1g15530.1	1529.23	-2.02953	1.17589	-1.72595	NA	0.244936	K04421	mitogen-activated protein kinase kinase kinase 3 [EC:2.7.11.25]
FvH4_1g15530.1	1529.23	-2.02953	1.17589	-1.72595	NA	0.244936	K04421	mitogen-activated protein kinase kinase kinase 3 [EC:2.7.11.25]
FvH4_1g15550.1	17.8973	-7.38743	1.34635	-5.48699	4.08846e-08	0.00597258	K00430	peroxidase [EC:1.11.1.7]
FvH4_1g15560.1	163.145	-0.446401	0.471156	-0.94746	0.343405	0.733871	K05864	peptidyl-prolyl isomerase D [EC:5.2.1.8]
FvH4_1g15560.1	163.145	-0.446401	0.471156	-0.94746	0.343405	0.733871	K05864	peptidyl-prolyl isomerase D [EC:5.2.1.8]
FvH4_1g15580.1	93.2669	-3.86457	0.546832	-7.06719	1.58097e-12	0.0686514	NA	NA
FvH4_1g15590.1	597.145	-4.56029	0.390331	-11.6831	1.55436e-31	0.0423853	NA	NA
FvH4_1g15610.1	297.613	0.893367	0.262393	3.40469	0.000662398	1.85751	K15634	probable phosphoglycerate mutase [EC:5.4.2.12]
FvH4_1g15620.1	2298.15	-0.560097	0.156679	-3.57481	0.000350488	0.678257	K00924	kinase [EC:2.7.1.-]
FvH4_1g15630.1	148.574	6.48538	0.716259	9.05451	1.37178e-19	89.5971	NA	NA
FvH4_1g15650.1	18.6554	-7.44728	1.36842	-5.44224	5.2616e-08	0.00572987	NA	NA
FvH4_1g15660.1	57.0976	1.37913	0.582574	2.36731	0.0179179	2.60112	NA	NA
FvH4_1g15670.1	102.069	-0.902614	0.519159	-1.73861	0.0821041	0.534917	NA	NA
FvH4_1g15680.1	201.586	6.35775	0.733044	8.67308	4.20569e-18	82.0115	NA	NA
FvH4_1g15690.1	3428.25	-0.901279	0.406239	-2.21859	0.0265146	0.535412	NA	NA
FvH4_1g15700.1	105.782	0.496177	0.477115	1.03995	0.298362	1.41047	NA	NA
FvH4_1g15710.1	807.423	-0.995992	0.531621	-1.8735	0.0609993	0.501391	NA	NA
FvH4_1g15770.1	345.858	-0.157101	0.405627	-0.387304	0.698531	0.896825	NA	NA
FvH4_1g15790.1	365	-0.46721	0.253925	-1.83996	0.0657748	0.723362	NA	NA
FvH4_1g15810.1	219.022	0.447411	0.330339	1.3544	0.175609	1.36359	K01265	methionyl aminopeptidase [EC:3.4.11.18]
FvH4_1g15810.1	219.022	0.447411	0.330339	1.3544	0.175609	1.36359	K01265	methionyl aminopeptidase [EC:3.4.11.18]
FvH4_1g15820.1	377.85	0.652265	0.463378	1.40763	0.15924	1.57163	NA	NA
FvH4_1g15830.1	70.1494	-6.93027	0.937219	-7.3945	1.41941e-13	0.00819939	NA	NA
FvH4_1g15840.1	46.1783	1.45354	0.514092	2.82739	0.00469294	2.73879	NA	NA
FvH4_1g15860.1	34.2336	0.530269	0.936864	0.566005	0.571391	1.4442	NA	NA
FvH4_1g15870.1	178.314	0.20382	0.278321	0.732321	0.463973	1.15174	NA	NA
FvH4_1g15880.1	123.885	4.39916	0.369905	11.8927	1.29208e-32	21.0999	NA	NA
FvH4_1g15890.1	26.8172	-0.395358	0.55123	-0.717228	0.473233	0.760301	NA	NA
FvH4_1g15910.1	438.043	-1.76447	0.507914	-3.47396	0.000512834	0.294334	NA	NA
FvH4_1g15920.1	130.988	-1.11055	0.6088	-1.82417	0.0681268	0.463116	NA	NA
FvH4_1g15930.1	429.36	-3.67499	0.454126	-8.09243	5.8485e-16	0.0782923	NA	NA
FvH4_1g15940.1	55.0595	2.96058	0.644201	4.59574	4.31215e-06	7.78438	NA	NA
FvH4_1g15950.1	160.774	0.0223287	0.379684	0.0588086	0.953105	1.0156	K03257	translation initiation factor 4A
FvH4_1g15950.1	160.774	0.0223287	0.379684	0.0588086	0.953105	1.0156	K03257	translation initiation factor 4A
FvH4_1g15950.1	160.774	0.0223287	0.379684	0.0588086	0.953105	1.0156	K03257	translation initiation factor 4A
FvH4_1g15950.1	160.774	0.0223287	0.379684	0.0588086	0.953105	1.0156	K03257	translation initiation factor 4A
FvH4_1g15950.1	160.774	0.0223287	0.379684	0.0588086	0.953105	1.0156	K03257	translation initiation factor 4A
FvH4_1g15970.1	18.6612	1.26363	0.547713	2.3071	0.0210491	2.40099	NA	NA
FvH4_1g15980.1	978.62	0.551302	0.385772	1.42909	0.152979	1.46541	NA	NA
FvH4_1g16010.1	414.072	-0.438631	0.379442	-1.15599	0.247686	0.737834	NA	NA
FvH4_1g16020.1	146.013	1.3668	0.324645	4.21012	2.55231e-05	2.57897	K02958	small subunit ribosomal protein S15e
FvH4_1g16030.1	2115.99	0.589804	0.456241	1.29275	0.196098	1.50504	K09419	heat shock transcription factor, other eukaryote
FvH4_1g16040.1	11.9473	6.27954	1.56802	4.00475	6.20821e-05	77.6836	NA	NA
FvH4_1g16050.1	438.637	0.504633	0.465172	1.08483	0.277996	1.41876	NA	NA
FvH4_1g16060.1	1213.99	-0.948938	0.500541	-1.89583	0.057983	0.518014	K13168	splicing factor, arginine/serine-rich 16
FvH4_1g16070.1	525.887	2.43625	0.764065	3.18854	0.00142995	5.41232	NA	NA
FvH4_1g16080.1	1595.91	-2.6332	0.525019	-5.01544	5.29112e-07	0.161186	K09838	zeaxanthin epoxidase [EC:1.14.15.21]
FvH4_1g16100.1	953.134	-0.195184	0.315355	-0.618936	0.535958	0.873461	K14411	RNA-binding protein Musashi
FvH4_1g16110.1	2153.34	7.56172	1.05656	7.15693	8.2501e-13	188.932	NA	NA
FvH4_1g16130.1	103.769	-3.56086	0.376815	-9.44989	3.3919e-21	0.0847374	NA	NA
FvH4_1g16140.1	549.471	2.62375	0.297726	8.81263	1.22247e-18	6.16349	NA	NA
FvH4_1g16150.1	429.828	6.31149	1.16044	5.43887	5.362e-08	79.4233	NA	NA
FvH4_1g16170.1	40.0537	1.82324	0.657182	2.77434	0.00553143	3.53876	NA	NA
FvH4_1g16180.1	231.159	0.606654	0.603398	1.0054	0.314707	1.52272	NA	NA
FvH4_1g16200.1	807.204	-0.609861	0.266069	-2.29212	0.0218989	0.65526	NA	NA
FvH4_1g16210.1	292.742	0.375349	0.304579	1.23236	0.217816	1.29715	NA	NA
FvH4_1g16220.1	1527	-0.879762	0.155558	-5.65552	1.55372e-08	0.543457	NA	NA
FvH4_1g16230.1	154.013	-0.185113	0.657493	-0.281544	0.778293	0.87958	NA	NA
FvH4_1g16240.1	1124.85	-1.39808	0.159642	-8.75758	1.99478e-18	0.379434	NA	NA
FvH4_1g16250.1	1058.73	-0.417242	0.245066	-1.70257	0.0886486	0.748855	NA	NA
FvH4_1g16260.1	201.067	-1.03386	0.593546	-1.74184	0.0815369	0.488401	K11430	histone-lysine N-methyltransferase EZH2 [EC:2.1.1.43]
FvH4_1g16310.1	1254.59	-3.12601	0.741053	-4.21833	2.46118e-05	0.114545	NA	NA
FvH4_1g16330.1	432.788	-1.5788	0.213309	-7.40148	1.34671e-13	0.334759	NA	NA
FvH4_1g16340.1	923.862	0.672744	0.504224	1.33422	0.182133	1.5941	NA	NA
FvH4_1g16350.1	1879.9	-0.815715	0.325914	-2.50285	0.0123196	0.568127	K09284	AP2-like factor, euAP2 lineage
FvH4_1g16360.1	682.725	-0.150524	0.401498	-0.374906	0.70773	0.900923	NA	NA
FvH4_1g16370.1	127.688	-0.119485	0.454761	-0.262743	0.792749	0.920516	K09286	EREBP-like factor
FvH4_1g16380.1	485.993	-0.267159	0.269657	-0.990738	0.321813	0.830954	NA	NA
FvH4_1g16390.1	6963.65	0.919531	0.439579	2.09185	0.0364523	1.8915	K10577	ubiquitin-conjugating enzyme E2 I
FvH4_1g16400.1	404.307	-2.21249	0.470692	-4.70051	2.59516e-06	0.215762	NA	NA
FvH4_1g16410.1	288.897	2.11845	0.447354	4.73552	2.18496e-06	4.34228	NA	NA
FvH4_1g16420.1	39.8901	-4.25976	1.3361	-3.1882	0.00143163	0.0522017	NA	NA
FvH4_1g16440.1	244.303	3.98523	0.410872	9.69945	3.03121e-22	15.837	NA	NA
FvH4_1g16460.1	983.808	-3.2357	0.57503	-5.627	1.83366e-08	0.106159	NA	NA
FvH4_1g16470.1	496.187	0.0567643	0.237151	0.23936	0.810827	1.04013	K05542	tRNA-dihydrouridine synthase 1 [EC:1.3.1.88]
FvH4_1g16470.1	496.187	0.0567643	0.237151	0.23936	0.810827	1.04013	K05542	tRNA-dihydrouridine synthase 1 [EC:1.3.1.88]
FvH4_1g16480.1	3973.67	1.40202	0.69329	2.02227	0.0431487	2.64271	NA	NA
FvH4_1g16500.1	1791.83	-0.041678	0.243946	-0.170849	0.864342	0.971524	K20871	putative beta-1,4-xylosyltransferase IRX14 [EC:2.4.2.-]
FvH4_1g16500.1	1791.83	-0.041678	0.243946	-0.170849	0.864342	0.971524	K20871	putative beta-1,4-xylosyltransferase IRX14 [EC:2.4.2.-]
FvH4_1g16530.1	34793.3	-0.445666	0.357777	-1.24565	0.212891	0.734245	NA	NA
FvH4_1g16560.1	52.5948	-2.85142	0.460041	-6.19819	5.71156e-10	0.138559	NA	NA
FvH4_1g16570.1	2153.05	0.62097	0.440518	1.40964	0.158647	1.53791	NA	NA
FvH4_1g16580.1	628.577	-0.260332	0.479794	-0.542592	0.587411	0.834896	K01110	phosphatidylinositol-3,4,5-trisphosphate 3-phosphatase and dual-specificity protein phosphatase PTEN [EC:3.1.3.16 3.1.3.48 3.1.3.67]
FvH4_1g16580.1	628.577	-0.260332	0.479794	-0.542592	0.587411	0.834896	K01110	phosphatidylinositol-3,4,5-trisphosphate 3-phosphatase and dual-specificity protein phosphatase PTEN [EC:3.1.3.16 3.1.3.48 3.1.3.67]
FvH4_1g16580.1	628.577	-0.260332	0.479794	-0.542592	0.587411	0.834896	K01110	phosphatidylinositol-3,4,5-trisphosphate 3-phosphatase and dual-specificity protein phosphatase PTEN [EC:3.1.3.16 3.1.3.48 3.1.3.67]
FvH4_1g16590.1	102.378	0.63275	0.50089	1.26325	0.206499	1.55052	K14570	RNA exonuclease 1 [EC:3.1.-.-]
FvH4_1g16600.1	46.0227	-1.27566	0.578776	-2.20407	0.0275196	0.413036	NA	NA
FvH4_1g16610.1	37.8784	-1.99997	0.581907	-3.43692	0.000588365	0.250005	NA	NA
FvH4_1g16620.1	316.291	0.291863	0.743357	0.392629	0.694594	1.22422	NA	NA
FvH4_1g16630.1	129.824	0.772225	0.78438	0.984503	0.324868	1.7079	NA	NA
FvH4_1g16640.1	758.751	2.55142	0.618658	4.12412	3.72159e-05	5.8621	NA	NA
FvH4_1g16650.1	65.7551	-0.230273	0.685975	-0.335687	0.737107	0.852473	NA	NA
FvH4_1g16660.1	1125.47	-0.548965	0.294255	-1.86561	0.0620956	0.68351	NA	NA
FvH4_1g16680.1	59.0368	-0.904304	0.405535	-2.2299	0.0257538	0.534291	NA	NA
FvH4_1g16690.1	91.3372	-0.653104	0.707414	-0.923227	0.355889	0.635911	K07937	ADP-ribosylation factor 1
FvH4_1g16690.1	91.3372	-0.653104	0.707414	-0.923227	0.355889	0.635911	K07937	ADP-ribosylation factor 1
FvH4_1g16690.1	91.3372	-0.653104	0.707414	-0.923227	0.355889	0.635911	K07937	ADP-ribosylation factor 1
FvH4_1g16690.1	91.3372	-0.653104	0.707414	-0.923227	0.355889	0.635911	K07937	ADP-ribosylation factor 1
FvH4_1g16690.1	91.3372	-0.653104	0.707414	-0.923227	0.355889	0.635911	K07937	ADP-ribosylation factor 1
FvH4_1g16730.1	45.4572	0.209592	1.22627	0.170919	0.864287	1.15636	NA	NA
FvH4_1g16740.1	175.071	-0.521705	0.367558	-1.41938	0.155787	0.696548	NA	NA
FvH4_1g16750.1	1443.49	0.217803	0.160719	1.35518	0.175359	1.16296	NA	NA
FvH4_1g16760.1	407.574	-0.98259	0.499256	-1.96811	0.0490558	0.506071	NA	NA
FvH4_1g16770.1	3091.11	1.99114	0.510697	3.89887	9.66414e-05	3.97552	K09422	transcription factor MYB, plant
FvH4_1g16780.1	1092.35	-0.868516	0.241655	-3.59403	0.000325603	0.54771	K01534	Cd2+/Zn2+-exporting ATPase [EC:3.6.3.3 3.6.3.5]
FvH4_1g16780.1	1092.35	-0.868516	0.241655	-3.59403	0.000325603	0.54771	K01534	Cd2+/Zn2+-exporting ATPase [EC:3.6.3.3 3.6.3.5]
FvH4_1g16790.1	8.68033	1.8157	1.15936	1.56612	0.117321	3.52029	K00083	cinnamyl-alcohol dehydrogenase [EC:1.1.1.195]
FvH4_1g16800.1	447.072	-0.786155	0.380808	-2.06444	0.0389761	0.579887	NA	NA
FvH4_1g16810.1	772.055	-0.827639	0.535486	-1.54558	0.122205	0.563451	NA	NA
FvH4_1g16830.1	8.23574	0.827975	1.39272	0.5945	0.552177	1.77519	NA	NA
FvH4_1g16840.1	160.611	1.62448	1.03948	1.56279	0.118102	3.08332	K13692	UDP-glucose:(indol-3-yl)acetate beta-D-glucosyltransferase [EC:2.4.1.121]
FvH4_1g16840.1	160.611	1.62448	1.03948	1.56279	0.118102	3.08332	K13692	UDP-glucose:(indol-3-yl)acetate beta-D-glucosyltransferase [EC:2.4.1.121]
FvH4_1g16860.1	970.785	1.08471	0.421874	2.57117	0.0101357	2.12095	NA	NA
FvH4_1g16870.1	180.625	-2.39316	0.614128	-3.89685	9.74532e-05	0.190364	NA	NA
FvH4_1g16880.1	120.238	-2.17108	0.718269	-3.02266	0.00250566	0.222044	NA	NA
FvH4_1g16890.1	217.339	-2.42081	0.680904	-3.55528	0.000377573	0.186752	NA	NA
FvH4_1g16910.1	1262.78	0.854553	0.359558	2.37668	0.0174692	1.8082	NA	NA
FvH4_1g16920.1	15.3915	-0.54994	0.991111	-0.554873	0.578982	0.683048	NA	NA
FvH4_1g16930.1	131.652	-1.22052	0.68465	-1.78269	0.0746367	0.429128	NA	NA
FvH4_1g16940.1	846.941	-0.689473	0.4299	-1.6038	0.108759	0.620081	NA	NA
FvH4_1g16950.1	65.4089	-0.387141	0.340521	-1.13691	0.255577	0.764643	NA	NA
FvH4_1g16960.1	521.581	0.815477	0.329204	2.47712	0.0132447	1.75988	NA	NA
FvH4_1g16970.1	54.587	2.3939	0.732149	3.26968	0.00107668	5.25574	NA	NA
FvH4_1g16980.1	301.116	3.07519	0.782144	3.93175	8.43303e-05	8.42803	NA	NA
FvH4_1g16990.1	48.8516	9.27085	1.45365	6.37765	1.79821e-10	617.739	NA	NA
FvH4_1g17000.1	4394.32	0.659157	0.461189	1.42926	0.15293	1.57916	NA	NA
FvH4_1g17030.1	260.003	-0.831502	0.228057	-3.64603	0.000266319	0.561944	NA	NA
FvH4_1g17040.1	644.813	-1.13654	0.247922	-4.58425	4.55613e-06	0.454851	NA	NA
FvH4_1g17050.1	1914.12	-0.912237	0.163739	-5.57129	2.52865e-08	0.531361	NA	NA
FvH4_1g17060.1	766.979	1.22963	0.567862	2.16536	0.0303598	2.34507	NA	NA
FvH4_1g17080.1	4575.53	2.94286	0.51828	5.67812	1.36185e-08	7.68933	NA	NA
FvH4_1g17100.1	1071.85	-1.00145	0.344565	-2.9064	0.00365608	0.499499	NA	NA
FvH4_1g17110.1	972.493	0.781667	0.352017	2.22054	0.0263824	1.71912	NA	NA
FvH4_1g17120.1	527.349	0.65599	0.797354	0.822709	0.410674	1.5757	NA	NA
FvH4_1g17130.1	64.3986	2.88295	1.18511	2.43264	0.014989	7.37656	NA	NA
FvH4_1g17140.1	2598.29	2.45158	0.703123	3.48669	0.00048903	5.47013	NA	NA
FvH4_1g17150.1	2782.41	3.31166	0.581074	5.6992	1.20367e-08	9.92908	NA	NA
FvH4_1g17170.1	9.5557	2.12424	0.993501	2.13814	0.0325056	4.35974	NA	NA
FvH4_1g17190.1	257.763	-0.55691	0.43357	-1.28448	0.198975	0.679756	NA	NA
FvH4_1g17200.1	191.822	-2.82991	0.283387	-9.98605	1.75437e-23	0.140641	NA	NA
FvH4_1g17210.1	98.427	-1.29422	0.60467	-2.14038	0.0323241	0.407756	K00472	prolyl 4-hydroxylase [EC:1.14.11.2]
FvH4_1g17220.1	695.488	-0.286115	0.193473	-1.47884	0.139183	0.820107	NA	NA
FvH4_1g17230.1	1762.73	-1.10951	0.21282	-5.21336	1.85452e-07	0.463453	NA	NA
FvH4_1g17240.1	8816.06	0.963293	0.261834	3.67902	0.000234129	1.94976	NA	NA
FvH4_1g17250.1	4775.62	-0.262237	0.248731	-1.0543	0.291746	0.833794	K03097	casein kinase II subunit alpha [EC:2.7.11.1]
FvH4_1g17250.1	4775.62	-0.262237	0.248731	-1.0543	0.291746	0.833794	K03097	casein kinase II subunit alpha [EC:2.7.11.1]
FvH4_1g17260.1	13.6415	-0.463583	1.20297	-0.385366	0.699966	0.725183	NA	NA
FvH4_1g17270.1	637.794	-1.01538	0.229081	-4.43239	9.31924e-06	0.494699	NA	NA
FvH4_1g17280.1	1376.44	-0.626742	0.374952	-1.67153	0.094618	0.647637	NA	NA
FvH4_1g17290.1	103.449	-2.11571	0.567658	-3.72709	0.000193706	0.230732	NA	NA
FvH4_1g17340.1	578.716	-2.09699	0.284664	-7.36655	1.75105e-13	0.233746	K00430	peroxidase [EC:1.11.1.7]
FvH4_1g17350.1	99.0921	1.68612	0.706287	2.38731	0.0169723	3.21791	NA	NA
FvH4_1g17380.1	9026.32	2.10402	0.616434	3.4132	0.000642043	4.29904	NA	NA
FvH4_1g17390.1	6518.79	2.39495	0.492069	4.8671	1.13249e-06	5.25958	K01455	formamidase [EC:3.5.1.49]
FvH4_1g17400.1	788.737	0.0206043	0.693554	0.0297082	0.9763	1.01438	NA	NA
FvH4_1g17410.1	2434.98	-0.662833	0.244537	-2.71057	0.00671686	0.631637	K03097	casein kinase II subunit alpha [EC:2.7.11.1]
FvH4_1g17410.1	2434.98	-0.662833	0.244537	-2.71057	0.00671686	0.631637	K03097	casein kinase II subunit alpha [EC:2.7.11.1]
FvH4_1g17440.1	487.166	-0.252501	0.341219	-0.739996	0.459303	0.83944	NA	NA
FvH4_1g17450.1	79.1795	-1.15059	0.712404	-1.61508	0.106293	0.450441	NA	NA
FvH4_1g17460.1	11.5364	-2.91083	1.0067	-2.89146	0.00383451	0.13297	NA	NA
FvH4_1g17470.1	53.2985	0.161968	0.413143	0.392038	0.69503	1.11881	NA	NA
FvH4_1g17480.1	357.439	-0.969218	0.233749	-4.14641	3.37736e-05	0.510783	NA	NA
FvH4_1g17490.1	208.587	2.29335	0.487845	4.70099	2.58905e-06	4.90195	NA	NA
FvH4_1g17500.1	1474.53	1.19582	0.253052	4.72561	2.29431e-06	2.29075	NA	NA
FvH4_1g17510.1	662.053	0.428712	0.299012	1.43376	0.151641	1.34603	NA	NA
FvH4_1g17530.1	77.574	-0.300448	0.310608	-0.967288	0.3334	0.812	NA	NA
FvH4_1g17540.1	104.654	2.06272	0.595344	3.46475	0.000530734	4.17772	NA	NA
FvH4_1g17550.1	51.8479	0.808852	0.544564	1.48532	0.137459	1.75182	NA	NA
FvH4_1g17560.1	147.18	0.944506	0.528368	1.78759	0.0738419	1.92453	NA	NA
FvH4_1g17570.1	324.636	1.31336	0.360256	3.64562	0.000266751	2.48519	NA	NA
FvH4_1g17590.1	1708.88	0.170805	0.315145	0.54199	0.587825	1.12569	K11338	RuvB-like protein 2 [EC:3.6.4.12]
FvH4_1g17610.1	752.032	-0.664368	0.470289	-1.41268	0.15775	0.630965	NA	NA
FvH4_1g17620.1	9008.86	4.33762	0.753901	5.75357	8.73765e-09	20.2188	K01537	Ca2+-transporting ATPase [EC:3.6.3.8]
FvH4_1g17630.1	5369.76	0.270616	0.237737	1.1383	0.254995	1.20632	K15040	voltage-dependent anion channel protein 2
FvH4_1g17640.1	5434.58	2.00126	0.291286	6.87044	6.40056e-12	4.0035	K02898	large subunit ribosomal protein L26e
FvH4_1g17650.1	56.5137	4.90719	0.553685	8.86279	7.80384e-19	30.0063	NA	NA
FvH4_1g17660.1	635.891	-0.284702	0.501822	-0.567336	0.570486	0.820911	K00860	adenylylsulfate kinase [EC:2.7.1.25]
FvH4_1g17670.1	132.511	-0.248109	0.333197	-0.744633	0.456493	0.841999	NA	NA
FvH4_1g17680.1	683.659	-0.135417	0.293475	-0.461427	0.644492	0.910406	K10598	peptidyl-prolyl cis-trans isomerase-like 2 [EC:5.2.1.8]
FvH4_1g17680.1	683.659	-0.135417	0.293475	-0.461427	0.644492	0.910406	K10598	peptidyl-prolyl cis-trans isomerase-like 2 [EC:5.2.1.8]
FvH4_1g17680.1	683.659	-0.135417	0.293475	-0.461427	0.644492	0.910406	K10598	peptidyl-prolyl cis-trans isomerase-like 2 [EC:5.2.1.8]
FvH4_1g17680.1	683.659	-0.135417	0.293475	-0.461427	0.644492	0.910406	K10598	peptidyl-prolyl cis-trans isomerase-like 2 [EC:5.2.1.8]
FvH4_1g17690.1	286.497	1.92144	0.65453	2.9356	0.00332908	3.788	NA	NA
FvH4_1g17710.1	1204.5	-0.160171	0.265553	-0.603162	0.546401	0.894919	K12844	U4/U6 small nuclear ribonucleoprotein PRP31
FvH4_1g17720.1	448.039	-0.679813	0.242534	-2.80296	0.00506364	0.624246	NA	NA
FvH4_1g17740.1	174.752	0.347893	0.459784	0.756645	0.449262	1.2727	NA	NA
FvH4_1g17760.1	684.269	0.162293	0.307015	0.528615	0.597072	1.11906	K07955	ADP-ribosylation factor-like protein 8
FvH4_1g17760.1	684.269	0.162293	0.307015	0.528615	0.597072	1.11906	K07955	ADP-ribosylation factor-like protein 8
FvH4_1g17780.1	162.046	-1.58319	0.352109	-4.49632	6.91386e-06	0.333742	NA	NA
FvH4_1g17790.1	831.472	0.0266875	0.412987	0.0646208	0.948476	1.01867	K09422	transcription factor MYB, plant
FvH4_1g17800.1	2460.91	0.261724	0.301087	0.869263	0.384704	1.19891	NA	NA
FvH4_1g17820.1	1185.06	1.08333	0.203379	5.32667	1.00029e-07	2.11892	K14682	amino-acid N-acetyltransferase [EC:2.3.1.1]
FvH4_1g17830.1	10.0141	2.27643	1.39132	1.63617	0.101805	4.84477	NA	NA
FvH4_1g17840.1	5923.25	3.308	0.630593	5.24585	1.5556e-07	9.90392	NA	NA
FvH4_1g17850.1	1738.13	0.797181	0.345791	2.30538	0.0211452	1.7377	NA	NA
FvH4_1g17860.1	64.769	1.69504	0.630924	2.68661	0.00721819	3.23787	NA	NA
FvH4_1g17890.1	25.8414	0.209433	0.959781	0.218209	0.827266	1.15623	NA	NA
FvH4_1g17910.1	4413.62	1.4312	0.193043	7.41388	1.2266e-13	2.6967	NA	NA
FvH4_1g17920.1	2450.25	-1.01713	0.239464	-4.24753	2.16141e-05	0.494099	NA	NA
FvH4_1g17940.1	609.713	3.38234	0.414622	8.15765	3.41604e-16	10.4276	NA	NA
FvH4_1g17950.1	47.4149	0.242478	0.504414	0.480712	0.630722	1.18302	NA	NA
FvH4_1g17970.1	237.95	4.56461	0.657458	6.94282	3.84349e-12	23.6638	K16296	serine carboxypeptidase-like clade I [EC:3.4.16.-]
FvH4_1g17970.1	237.95	4.56461	0.657458	6.94282	3.84349e-12	23.6638	K16296	serine carboxypeptidase-like clade I [EC:3.4.16.-]
FvH4_1g17980.1	80.4376	1.0166	0.990632	1.02621	0.304791	2.02314	NA	NA
FvH4_1g18010.1	148.97	1.22003	0.479813	2.54272	0.0109994	2.32951	NA	NA
FvH4_1g18020.1	323.808	7.59859	1.3203	5.7552	8.65409e-09	193.822	NA	NA
FvH4_1g18030.1	167.136	0.647603	0.351143	1.84427	0.0651438	1.56656	NA	NA
FvH4_1g18060.1	2333.12	-0.370844	0.347505	-1.06716	0.285899	0.77333	NA	NA
FvH4_1g18070.1	1281.54	-1.08685	0.632159	-1.71927	0.0855654	0.470788	NA	NA
FvH4_1g18080.1	895.177	-0.752754	0.447529	-1.68202	0.0925643	0.59347	NA	NA
FvH4_1g18090.1	39.9823	-0.324317	0.510816	-0.634901	0.525493	0.798676	NA	NA
FvH4_1g18100.1	144.651	-0.707165	0.861452	-0.820899	0.411704	0.612523	NA	NA
FvH4_1g18120.1	15.316	-4.70295	1.06136	-4.43108	9.37628e-06	0.0383946	NA	NA
FvH4_1g18160.1	35.328	1.23646	0.457513	2.70258	0.00688038	2.3562	NA	NA
FvH4_1g18170.1	685.986	2.43462	0.585129	4.16083	3.17092e-05	5.40623	NA	NA
FvH4_1g18190.1	83.773	-0.52835	0.490816	-1.07647	0.281716	0.693347	NA	NA
FvH4_1g18210.1	158.983	0.0659676	0.32362	0.203843	0.838476	1.04679	NA	NA
FvH4_1g18220.1	18.815	1.7312	1.04347	1.65907	0.0971009	3.32003	NA	NA
FvH4_1g18230.1	159.685	-1.15838	0.439782	-2.63398	0.00843912	0.448017	NA	NA
FvH4_1g18250.1	811.73	0.110241	0.326402	0.337745	0.735555	1.07941	NA	NA
FvH4_1g18260.1	9.73425	2.56947	1.10602	2.32316	0.0201704	5.93591	NA	NA
FvH4_1g18270.1	28.2343	2.83286	0.873623	3.24266	0.00118421	7.12485	K09285	AP2-like factor, ANT lineage
FvH4_1g18280.1	139.417	0.426766	0.455941	0.936012	0.349267	1.34422	NA	NA
FvH4_1g18300.1	645.043	1.9291	0.348728	5.53183	3.16915e-08	3.80819	K00511	squalene monooxygenase [EC:1.14.14.17]
FvH4_1g18310.1	18.8648	-3.01753	1.13905	-2.64917	0.00806907	0.123491	NA	NA
FvH4_1g18320.1	141.391	-0.946805	0.331938	-2.85235	0.00433967	0.51878	NA	NA
FvH4_1g18330.1	9.25854	-1.88264	1.00198	-1.87893	0.0602543	0.271187	NA	NA
FvH4_1g18340.1	7.61991	-1.7587	1.65006	-1.06584	0.286494	0.295514	NA	NA
FvH4_1g18350.1	842.312	-0.268226	0.339902	-0.789127	0.430038	0.83034	NA	NA
FvH4_1g18360.1	3513.39	3.0605	0.516424	5.92633	3.09778e-09	8.34262	NA	NA
FvH4_1g18370.1	64.7472	-0.812633	0.62995	-1.29	0.197052	0.569342	NA	NA
FvH4_1g18480.1	46.6751	0.856454	0.417498	2.0514	0.0402283	1.81058	NA	NA
FvH4_1g18510.1	1487.97	0.776552	0.433895	1.78972	0.0734983	1.71303	K00826	branched-chain amino acid aminotransferase [EC:2.6.1.42]
FvH4_1g18510.1	1487.97	0.776552	0.433895	1.78972	0.0734983	1.71303	K00826	branched-chain amino acid aminotransferase [EC:2.6.1.42]
FvH4_1g18520.1	1246.2	0.601408	0.361726	1.66261	0.0963915	1.5172	K01285	lysosomal Pro-X carboxypeptidase [EC:3.4.16.2]
FvH4_1g18520.1	1246.2	0.601408	0.361726	1.66261	0.0963915	1.5172	K01285	lysosomal Pro-X carboxypeptidase [EC:3.4.16.2]
FvH4_1g18530.1	533.926	1.61671	0.488207	3.31152	0.00092792	3.06674	K09338	homeobox-leucine zipper protein
FvH4_1g18540.1	52.0121	0.5241	0.586832	0.8931	0.371804	1.43804	K10606	E3 ubiquitin-protein ligase FANCL [EC:2.3.2.27]
FvH4_1g18550.1	2094.4	2.65672	0.464142	5.72392	1.04091e-08	6.30596	K08235	xyloglucan:xyloglucosyl transferase [EC:2.4.1.207]
FvH4_1g18560.1	1297.5	1.32382	0.542039	2.4423	0.0145939	2.50328	K10573	ubiquitin-conjugating enzyme E2 A [EC:2.3.2.23]
FvH4_1g18610.1	1805.6	0.853227	0.245202	3.47969	0.000502001	1.80654	K04487	cysteine desulfurase [EC:2.8.1.7]
FvH4_1g18610.1	1805.6	0.853227	0.245202	3.47969	0.000502001	1.80654	K04487	cysteine desulfurase [EC:2.8.1.7]
FvH4_1g18610.1	1805.6	0.853227	0.245202	3.47969	0.000502001	1.80654	K04487	cysteine desulfurase [EC:2.8.1.7]
FvH4_1g18610.1	1805.6	0.853227	0.245202	3.47969	0.000502001	1.80654	K04487	cysteine desulfurase [EC:2.8.1.7]
FvH4_1g18620.1	3629.7	0.616023	0.384204	1.60338	0.108852	1.53264	NA	NA
FvH4_1g18630.1	133.222	-2.48189	0.293654	-8.45176	2.86943e-17	0.17901	NA	NA
FvH4_1g18640.1	55.6001	-1.05991	0.638257	-1.66063	0.0967882	0.479663	NA	NA
FvH4_1g18660.1	53453.3	1.08538	0.28711	3.78037	0.000156596	2.12194	K07374	tubulin alpha
FvH4_1g18660.1	53453.3	1.08538	0.28711	3.78037	0.000156596	2.12194	K07374	tubulin alpha
FvH4_1g18660.1	53453.3	1.08538	0.28711	3.78037	0.000156596	2.12194	K07374	tubulin alpha
FvH4_1g18660.1	53453.3	1.08538	0.28711	3.78037	0.000156596	2.12194	K07374	tubulin alpha
FvH4_1g18670.1	1066.92	-2.65922	0.46549	-5.71274	1.11171e-08	0.158305	NA	NA
FvH4_1g18690.1	4363.93	-0.525156	0.214316	-2.45038	0.0142707	0.694884	K00026	malate dehydrogenase [EC:1.1.1.37]
FvH4_1g18710.1	4362.59	-1.45279	0.242854	-5.98215	2.20208e-09	0.365315	NA	NA
FvH4_1g18740.1	104.978	4.12737	1.48039	2.78803	0.00530289	17.4768	NA	NA
FvH4_1g18760.1	807.991	1.45933	0.376778	3.87317	0.000107427	2.7498	NA	NA
FvH4_1g18770.1	343.144	0.302877	0.449332	0.674061	0.500273	1.2336	NA	NA
FvH4_1g18810.1	284.776	-1.10344	0.396292	-2.78442	0.0053624	0.465405	NA	NA
FvH4_1g18820.1	1609.24	-1.10302	0.236299	-4.66793	3.04256e-06	0.46554	K15193	protein SPT2
FvH4_1g18830.1	176.275	0.1894	0.233266	0.811948	0.416821	1.14029	NA	NA
FvH4_1g18840.1	64.0675	-1.90548	0.916113	-2.07996	0.0375289	0.266927	NA	NA
FvH4_1g18850.1	369.401	0.34442	0.266281	1.29344	0.195858	1.26964	K01610	phosphoenolpyruvate carboxykinase (ATP) [EC:4.1.1.49]
FvH4_1g18880.1	26.2929	-0.229738	1.02853	-0.223365	0.823252	0.85279	NA	NA
FvH4_1g18890.1	1190.17	-0.273089	0.238714	-1.144	0.252623	0.827546	NA	NA
FvH4_1g18900.1	11280.2	-0.171554	0.311372	-0.550963	0.581659	0.887886	NA	NA
FvH4_1g18910.1	123.358	1.90943	0.780778	2.44555	0.0144631	3.75661	NA	NA
FvH4_1g18920.1	26.3533	-0.145897	0.625599	-0.233211	0.815597	0.903817	NA	NA
FvH4_1g18930.1	302.893	3.79422	0.629881	6.02372	1.70458e-09	13.8731	NA	NA
FvH4_1g18940.1	2987.56	0.143675	0.261786	0.548825	0.583126	1.10472	NA	NA
FvH4_1g18950.1	846.104	-0.476152	0.660078	-0.721357	0.47069	0.718892	NA	NA
FvH4_1g18970.1	5510.67	-1.26096	0.231145	-5.45528	4.8896e-08	0.417266	NA	NA
FvH4_1g18980.1	293.605	0.427901	0.348324	1.22846	0.219276	1.34527	K03635	molybdopterin synthase catalytic subunit [EC:2.8.1.12]
FvH4_1g18990.1	210.213	-1.20897	0.464984	-2.60003	0.00932152	0.432576	NA	NA
FvH4_1g19010.1	735.123	-3.39741	0.301897	-11.2535	2.22464e-29	0.0949027	NA	NA
FvH4_1g19040.1	249.822	1.23646	0.466332	2.65147	0.00801425	2.3562	NA	NA
FvH4_1g19050.1	5766.86	-1.15469	0.2144	-5.3857	7.21615e-08	0.449161	K01414	oligopeptidase A [EC:3.4.24.70]
FvH4_1g19050.1	5766.86	-1.15469	0.2144	-5.3857	7.21615e-08	0.449161	K01414	oligopeptidase A [EC:3.4.24.70]
FvH4_1g19060.1	308.647	1.70494	0.310202	5.49621	3.88037e-08	3.26014	NA	NA
FvH4_1g19090.1	904.047	0.256168	0.270179	0.948144	0.343056	1.1943	K00600	glycine hydroxymethyltransferase [EC:2.1.2.1]
FvH4_1g19120.1	30.765	5.39303	1.03646	5.20329	1.95788e-07	42.0207	NA	NA
FvH4_1g19140.1	45.6803	7.34014	1.25974	5.8267	5.65327e-09	162.033	NA	NA
FvH4_1g19150.1	25.6899	4.62382	0.955403	4.83965	1.30065e-06	24.6552	NA	NA
FvH4_1g19200.1	26.2711	-3.29946	0.689087	-4.78815	1.68324e-06	0.10157	K18195	rhamnogalacturonan endolyase [EC:4.2.2.23]
FvH4_1g19210.1	4682.79	1.30804	0.30456	4.29484	1.7482e-05	2.47605	K00083	cinnamyl-alcohol dehydrogenase [EC:1.1.1.195]
FvH4_1g19220.1	139.784	2.00413	1.05441	1.90071	0.0573399	4.01146	NA	NA
FvH4_1g19250.1	15.6633	-5.34568	1.22607	-4.35999	1.30067e-05	0.0245918	NA	NA
FvH4_1g19270.1	18041.9	-2.24164	0.865779	-2.58916	0.00962117	0.211447	K00083	cinnamyl-alcohol dehydrogenase [EC:1.1.1.195]
FvH4_1g19280.1	140.922	-0.871914	1.37745	-0.632993	NA	0.546421	K01402	matrix metalloproteinase-8 (neutrophil collagenase) [EC:3.4.24.34]
FvH4_1g19280.1	140.922	-0.871914	1.37745	-0.632993	NA	0.546421	K01402	matrix metalloproteinase-8 (neutrophil collagenase) [EC:3.4.24.34]
FvH4_1g19290.1	179.686	2.13265	0.33737	6.32142	2.59177e-10	4.38524	K11375	elongator complex protein 4
FvH4_1g19320.1	409.279	-0.857441	0.467731	-1.83319	0.0667742	0.551931	K00140	malonate-semialdehyde dehydrogenase (acetylating) / methylmalonate-semialdehyde dehydrogenase [EC:1.2.1.18 1.2.1.27]
FvH4_1g19320.1	409.279	-0.857441	0.467731	-1.83319	0.0667742	0.551931	K00140	malonate-semialdehyde dehydrogenase (acetylating) / methylmalonate-semialdehyde dehydrogenase [EC:1.2.1.18 1.2.1.27]
FvH4_1g19330.1	832.101	-0.474562	0.345189	-1.37479	0.169196	0.719685	NA	NA
FvH4_1g19340.1	445.751	2.9618	0.371524	7.97202	1.56098e-15	7.79095	K01662	1-deoxy-D-xylulose-5-phosphate synthase [EC:2.2.1.7]
FvH4_1g19350.1	7.6391	-1.71651	1.09915	-1.56167	0.118365	0.304283	NA	NA
FvH4_1g19360.1	13.0248	-1.17197	1.20962	-0.968872	0.332609	0.443816	NA	NA
FvH4_1g19390.1	282.542	3.15172	0.999001	3.15488	NA	8.88718	NA	NA
FvH4_1g19400.1	424.423	1.14849	1.09341	1.05037	0.293547	2.21682	NA	NA
FvH4_1g19450.1	94.7007	-8.81756	1.2251	-7.1974	6.13732e-13	0.00221641	NA	NA
FvH4_1g19460.1	247.197	9.22632	1.55662	5.92714	3.08262e-09	598.964	NA	NA
FvH4_1g19470.1	22.4539	5.68026	1.03931	5.46539	4.61887e-08	51.2778	NA	NA
FvH4_1g19480.1	25.0093	-0.823307	1.01326	-0.812533	0.416486	0.565145	NA	NA
FvH4_1g19490.1	463.343	-0.180794	0.192482	-0.939274	0.34759	0.882218	NA	NA
FvH4_1g19500.1	127.1	2.43323	0.800773	3.03861	0.00237676	5.40102	NA	NA
FvH4_1g19520.1	466.851	0.633707	0.281666	2.24986	0.024458	1.55155	NA	NA
FvH4_1g19530.1	65.9144	0.274074	0.683133	0.401201	0.688272	1.20922	K09285	AP2-like factor, ANT lineage
FvH4_1g19540.1	26.5071	-2.57133	1.1838	-2.17209	0.0298486	0.168249	NA	NA
FvH4_1g19550.1	80.4532	-0.577094	0.361712	-1.59545	0.110611	0.670312	NA	NA
FvH4_1g19560.1	9.18864	2.05257	0.846068	2.42601	0.0152657	4.14845	NA	NA
FvH4_1g19570.1	81.312	4.23726	0.562012	7.53944	4.72006e-14	18.86	NA	NA
FvH4_1g19590.1	573.065	-0.766087	0.617207	-1.24122	0.214526	0.58801	NA	NA
FvH4_1g19600.1	276.66	0.516186	0.290547	1.7766	0.0756343	1.43017	NA	NA
FvH4_1g19610.1	549.941	-0.668321	0.198747	-3.36268	0.000771901	0.629238	NA	NA
FvH4_1g19620.1	830.495	0.591235	0.636004	0.929608	0.352574	1.50654	NA	NA
FvH4_1g19630.1	582.968	-1.0406	0.427118	-2.43633	0.0148372	0.486125	NA	NA
FvH4_1g19640.1	265.524	1.68392	0.461889	3.64573	0.000266636	3.213	K17619	magnesium-dependent phosphatase 1 [EC:3.1.3.48 3.1.3.-]
FvH4_1g19640.1	265.524	1.68392	0.461889	3.64573	0.000266636	3.213	K17619	magnesium-dependent phosphatase 1 [EC:3.1.3.48 3.1.3.-]
FvH4_1g19650.1	24.0328	-0.653297	0.680918	-0.959436	0.337339	0.635825	NA	NA
FvH4_1g19660.1	11.0755	1.86514	1.16495	1.60104	0.109368	3.64303	NA	NA
FvH4_1g19670.1	939.957	-0.919709	0.339677	-2.70759	0.0067773	0.528616	NA	NA
FvH4_1g19680.1	3114.35	0.667524	0.31302	2.13253	0.0329633	1.58834	NA	NA
FvH4_1g19690.1	600.981	0.581793	0.223791	2.59972	0.0093301	1.49671	K10703	very-long-chain (3R)-3-hydroxyacyl-CoA dehydratase [EC:4.2.1.134]
FvH4_1g19690.1	600.981	0.581793	0.223791	2.59972	0.0093301	1.49671	K10703	very-long-chain (3R)-3-hydroxyacyl-CoA dehydratase [EC:4.2.1.134]
FvH4_1g19720.1	1452.23	-0.527848	0.23928	-2.20599	0.027385	0.693588	NA	NA
FvH4_1g19730.1	1777.33	-0.393381	0.255763	-1.53807	0.124032	0.761343	NA	NA
FvH4_1g19740.1	328.666	-0.240717	0.375706	-0.640705	0.521714	0.846325	K05310	ethanolaminephosphotransferase [EC:2.7.-.-]
FvH4_1g19820.1	321.13	-1.29332	0.207403	-6.23577	4.49572e-10	0.408012	NA	NA
FvH4_1g19830.1	673.184	-0.655342	0.465431	-1.40803	0.159122	0.634925	K11855	ubiquitin carboxyl-terminal hydrolase 36/42 [EC:3.4.19.12]
FvH4_1g19830.1	673.184	-0.655342	0.465431	-1.40803	0.159122	0.634925	K11855	ubiquitin carboxyl-terminal hydrolase 36/42 [EC:3.4.19.12]
FvH4_1g19840.1	12263.4	0.838938	0.50941	1.64688	0.0995825	1.78873	NA	NA
FvH4_1g19850.1	10.0713	-0.261243	0.823971	-0.317053	0.751203	0.834369	NA	NA
FvH4_1g19860.1	45.4058	-0.569484	0.85458	-0.66639	0.505162	0.673858	K11985	TRAF-interacting protein [EC:2.3.2.27]
FvH4_1g19880.1	30.612	3.7685	1.34188	2.80838	0.00497918	13.628	NA	NA
FvH4_1g19890.1	649.692	0.240212	0.327319	0.733877	0.463024	1.18117	NA	NA
FvH4_1g19920.1	5727.9	-1.04292	0.16705	-6.24317	4.2879e-10	0.485344	K06630	14-3-3 protein epsilon
FvH4_1g19970.1	281.576	0.996645	0.390729	2.55073	0.0107496	1.99535	NA	NA
FvH4_1g19980.1	666.533	1.18543	0.335971	3.52836	0.000418138	2.27431	K00850	6-phosphofructokinase 1 [EC:2.7.1.11]
FvH4_1g19980.1	666.533	1.18543	0.335971	3.52836	0.000418138	2.27431	K00850	6-phosphofructokinase 1 [EC:2.7.1.11]
FvH4_1g19980.1	666.533	1.18543	0.335971	3.52836	0.000418138	2.27431	K00850	6-phosphofructokinase 1 [EC:2.7.1.11]
FvH4_1g19990.1	1394.78	0.193463	0.435794	0.443932	0.657092	1.14351	K21844	protein FAM126
FvH4_1g20010.1	1478.48	10.5622	1.06593	9.90891	3.80762e-23	1512	K05909	laccase [EC:1.10.3.2]
FvH4_1g20040.1	22.7231	4.29499	0.92262	4.65521	3.23651e-06	19.63	NA	NA
FvH4_1g20050.1	1360.97	0.0631209	0.324076	0.194772	0.845571	1.04472	NA	NA
FvH4_1g20060.1	11352	2.85438	0.51899	5.49987	3.80074e-08	7.2319	NA	NA
FvH4_1g20090.1	122.364	7.16911	0.815339	8.79279	1.4589e-18	143.918	NA	NA
FvH4_1g20100.1	641.165	0.731317	0.443323	1.64962	0.0990199	1.66015	NA	NA
FvH4_1g20110.1	52.3806	4.58971	1.01008	4.5439	5.52226e-06	24.0791	K10664	E3 ubiquitin-protein ligase ATL6/9/15/31/42/55 [EC:2.3.2.27]
FvH4_1g20130.1	86.9768	2.99407	0.762165	3.92838	8.55194e-05	7.96721	NA	NA
FvH4_1g20140.1	1430.79	-1.43938	0.567655	-2.53566	0.0112237	0.368726	NA	NA
FvH4_1g20150.1	62.9583	0.756264	0.50678	1.49229	0.135622	1.68911	NA	NA
FvH4_1g20160.1	92.9099	3.14071	1.43042	2.19566	NA	8.8196	NA	NA
FvH4_1g20180.1	133.772	-1.37571	0.786357	-1.74948	0.0802087	0.385362	NA	NA
FvH4_1g20190.1	788.717	-1.35777	0.305523	-4.44409	8.82653e-06	0.390185	NA	NA
FvH4_1g20200.1	1470.39	-1.53994	0.464982	-3.31182	0.000926907	0.3439	K12818	ATP-dependent RNA helicase DHX8/PRP22 [EC:3.6.4.13]
FvH4_1g20200.1	1470.39	-1.53994	0.464982	-3.31182	0.000926907	0.3439	K12818	ATP-dependent RNA helicase DHX8/PRP22 [EC:3.6.4.13]
FvH4_1g20210.1	365.35	-4.07211	0.345283	-11.7935	4.21546e-32	0.059453	NA	NA
FvH4_1g20220.1	718.34	-0.0999124	0.288051	-0.346857	0.728699	0.93309	K14652	3,4-dihydroxy 2-butanone 4-phosphate synthase / GTP cyclohydrolase II [EC:4.1.99.12 3.5.4.25]
FvH4_1g20220.1	718.34	-0.0999124	0.288051	-0.346857	0.728699	0.93309	K14652	3,4-dihydroxy 2-butanone 4-phosphate synthase / GTP cyclohydrolase II [EC:4.1.99.12 3.5.4.25]
FvH4_1g20230.1	8117.65	0.350246	0.47056	0.744317	0.456684	1.27478	K09338	homeobox-leucine zipper protein
FvH4_1g20240.1	999.82	0.336656	0.320405	1.05072	0.293388	1.26283	NA	NA
FvH4_1g20250.1	1005.37	0.0772026	0.15921	0.48491	0.62774	1.05497	NA	NA
FvH4_1g20260.1	1406.84	-0.873664	0.249652	-3.49953	0.000466078	0.545759	NA	NA
FvH4_1g20270.1	11154.1	0.0170704	0.210467	0.081107	0.935357	1.0119	K11253	histone H3
FvH4_1g20280.1	35.8501	-1.26827	0.543311	-2.33434	0.019578	0.415157	NA	NA
FvH4_1g20290.1	93.7781	-0.65913	0.462429	-1.42536	0.154052	0.63326	NA	NA
FvH4_1g20300.1	6461.44	0.012351	0.279768	0.0441474	0.964787	1.0086	NA	NA
FvH4_1g20310.1	1569.68	-1.01701	0.281215	-3.61649	0.000298628	0.494139	K14498	serine/threonine-protein kinase SRK2 [EC:2.7.11.1]
FvH4_1g20310.1	1569.68	-1.01701	0.281215	-3.61649	0.000298628	0.494139	K14498	serine/threonine-protein kinase SRK2 [EC:2.7.11.1]
FvH4_1g20320.1	15.6894	-3.89316	0.982658	-3.96187	7.43653e-05	0.067304	NA	NA
FvH4_1g20340.1	4214.21	0.482568	0.382351	1.26211	0.20691	1.39723	K02991	small subunit ribosomal protein S6e
FvH4_1g20340.1	4214.21	0.482568	0.382351	1.26211	0.20691	1.39723	K02991	small subunit ribosomal protein S6e
FvH4_1g20350.1	32.4395	-2.10556	0.571643	-3.68335	0.000230189	0.232361	K00430	peroxidase [EC:1.11.1.7]
FvH4_1g20360.1	1600.29	3.86278	0.46022	8.39333	4.72559e-17	14.5483	K00430	peroxidase [EC:1.11.1.7]
FvH4_1g20370.1	1304.21	-0.684225	0.252117	-2.71392	0.00664928	0.62234	K15334	multisite-specific tRNA:(cytosine-C5)-methyltransferase [EC:2.1.1.202]
FvH4_1g20370.1	1304.21	-0.684225	0.252117	-2.71392	0.00664928	0.62234	K15334	multisite-specific tRNA:(cytosine-C5)-methyltransferase [EC:2.1.1.202]
FvH4_1g20380.1	1103.3	0.140775	0.188037	0.748657	0.454064	1.1025	K07904	Ras-related protein Rab-11A
FvH4_1g20380.1	1103.3	0.140775	0.188037	0.748657	0.454064	1.1025	K07904	Ras-related protein Rab-11A
FvH4_1g20380.1	1103.3	0.140775	0.188037	0.748657	0.454064	1.1025	K07904	Ras-related protein Rab-11A
FvH4_1g20380.1	1103.3	0.140775	0.188037	0.748657	0.454064	1.1025	K07904	Ras-related protein Rab-11A
FvH4_1g20390.1	1058.85	7.04744	0.520738	13.5336	9.90903e-42	132.279	NA	NA
FvH4_1g20400.1	104.712	6.94438	0.819752	8.47132	2.42622e-17	123.16	NA	NA
FvH4_1g20410.1	131.886	3.69287	0.425792	8.67294	4.21111e-18	12.9319	NA	NA
FvH4_1g20420.1	424.753	1.42316	0.652341	2.18162	0.0291375	2.68173	K01807	ribose 5-phosphate isomerase A [EC:5.3.1.6]
FvH4_1g20430.1	94.6899	-1.83673	0.425078	-4.32093	1.55374e-05	0.279955	K14396	polyadenylate-binding protein 2
FvH4_1g20440.1	357.808	0.161926	0.329322	0.491693	0.622936	1.11878	K14396	polyadenylate-binding protein 2
FvH4_1g20450.1	9873.95	-1.40189	0.387897	-3.61408	0.000301414	0.378433	K01626	3-deoxy-7-phosphoheptulonate synthase [EC:2.5.1.54]
FvH4_1g20470.1	22.8813	7.22717	2.1117	3.42244	0.00062061	149.828	NA	NA
FvH4_1g20490.1	642.473	0.466902	0.251995	1.85283	0.0639074	1.38214	NA	NA
FvH4_1g20510.1	114.27	0.252532	0.297917	0.847657	0.396629	1.1913	NA	NA
FvH4_1g20520.1	305.636	0.780577	0.285377	2.73525	0.00623336	1.71782	NA	NA
FvH4_1g20540.1	20.4498	0.334721	0.745596	0.448931	0.653481	1.26113	K00511	squalene monooxygenase [EC:1.14.14.17]
FvH4_1g20560.1	17.7371	3.67892	0.822427	4.47325	7.704e-06	12.8075	NA	NA
FvH4_1g20570.1	17.6049	-0.487446	0.675158	-0.721973	0.470311	0.713287	NA	NA
FvH4_1g20580.1	10.8089	-2.18971	1.5908	-1.37648	0.168672	0.219196	K21374	7-deoxyloganetin glucosyltransferase [EC:2.4.1.324]
FvH4_1g20580.1	10.8089	-2.18971	1.5908	-1.37648	0.168672	0.219196	K21374	7-deoxyloganetin glucosyltransferase [EC:2.4.1.324]
FvH4_1g20590.1	26.3488	-2.5356	0.874867	-2.89827	0.00375224	0.172467	NA	NA
FvH4_1g20600.1	27.0559	1.03397	1.05781	0.977462	0.328341	2.04765	NA	NA
FvH4_1g20610.1	315.62	0.939816	0.639537	1.46952	0.141691	1.91828	NA	NA
FvH4_1g20620.1	8.35769	0.0918476	1.03579	0.0886742	0.929341	1.06573	NA	NA
FvH4_1g20640.1	1861.67	-0.729801	0.322365	-2.2639	0.0235803	0.602987	NA	NA
FvH4_1g20660.1	42.9221	0.0627033	0.877214	0.07148	0.943016	1.04442	NA	NA
FvH4_1g20670.1	2301.84	0.230755	0.253177	0.911437	0.362065	1.17345	NA	NA
FvH4_1g20700.1	778.483	0.826499	0.21846	3.7833	0.000154762	1.77338	NA	NA
FvH4_1g20710.1	647.295	0.873555	0.373946	2.33604	0.0194889	1.83217	K02904	large subunit ribosomal protein L29
FvH4_1g20710.1	647.295	0.873555	0.373946	2.33604	0.0194889	1.83217	K02904	large subunit ribosomal protein L29
FvH4_1g20720.1	1448.55	-0.452724	0.161771	-2.79855	0.00513331	0.730662	K11842	ubiquitin carboxyl-terminal hydrolase 12/46 [EC:3.4.19.12]
FvH4_1g20720.1	1448.55	-0.452724	0.161771	-2.79855	0.00513331	0.730662	K11842	ubiquitin carboxyl-terminal hydrolase 12/46 [EC:3.4.19.12]
FvH4_1g20730.1	3896.46	-0.389114	0.23684	-1.64294	0.100395	0.763598	K21596	calmodulin-binding transcription activator
FvH4_1g20740.1	486.496	-1.04567	0.207288	-5.04456	4.54575e-07	0.484419	K08819	cyclin-dependent kinase 12/13 [EC:2.7.11.22 2.7.11.23]
FvH4_1g20740.1	486.496	-1.04567	0.207288	-5.04456	4.54575e-07	0.484419	K08819	cyclin-dependent kinase 12/13 [EC:2.7.11.22 2.7.11.23]
FvH4_1g20740.1	486.496	-1.04567	0.207288	-5.04456	4.54575e-07	0.484419	K08819	cyclin-dependent kinase 12/13 [EC:2.7.11.22 2.7.11.23]
FvH4_1g20760.1	42.7332	3.06333	0.778399	3.93543	8.30492e-05	8.35901	NA	NA
FvH4_1g20790.1	877.498	3.71554	0.539179	6.8911	5.53629e-12	13.1368	NA	NA
FvH4_1g20800.1	99.1387	5.73478	0.520247	11.0232	2.95475e-28	53.2524	NA	NA
FvH4_1g20810.1	33.4342	1.32171	0.578496	2.28473	0.0223288	2.49961	NA	NA
FvH4_1g20820.1	102.718	1.8675	0.343636	5.43452	5.49433e-08	3.649	NA	NA
FvH4_1g20830.1	24.1389	7.29733	1.45555	5.01345	5.34623e-07	157.295	NA	NA
FvH4_1g20840.1	215.929	-0.142636	0.300107	-0.475285	0.634584	0.905862	NA	NA
FvH4_1g20860.1	132.796	1.28645	0.603786	2.13064	0.0331185	2.43928	K07893	Ras-related protein Rab-6A
FvH4_1g20860.1	132.796	1.28645	0.603786	2.13064	0.0331185	2.43928	K07893	Ras-related protein Rab-6A
FvH4_1g20860.1	132.796	1.28645	0.603786	2.13064	0.0331185	2.43928	K07893	Ras-related protein Rab-6A
FvH4_1g20860.1	132.796	1.28645	0.603786	2.13064	0.0331185	2.43928	K07893	Ras-related protein Rab-6A
FvH4_1g20860.1	132.796	1.28645	0.603786	2.13064	0.0331185	2.43928	K07893	Ras-related protein Rab-6A
FvH4_1g20880.1	487.999	1.26491	0.330285	3.82976	0.000128267	2.40313	K02892	large subunit ribosomal protein L23
FvH4_1g20880.1	487.999	1.26491	0.330285	3.82976	0.000128267	2.40313	K02892	large subunit ribosomal protein L23
FvH4_1g20880.1	487.999	1.26491	0.330285	3.82976	0.000128267	2.40313	K02892	large subunit ribosomal protein L23
FvH4_1g20890.1	916.179	-0.13868	0.19338	-0.717139	0.473289	0.90835	NA	NA
FvH4_1g20900.1	60.1542	-0.593562	0.544819	-1.08947	0.275948	0.662705	NA	NA
FvH4_1g20910.1	1178.68	1.23924	0.296927	4.17354	2.999e-05	2.36073	K01953	asparagine synthase (glutamine-hydrolysing) [EC:6.3.5.4]
FvH4_1g20910.1	1178.68	1.23924	0.296927	4.17354	2.999e-05	2.36073	K01953	asparagine synthase (glutamine-hydrolysing) [EC:6.3.5.4]
FvH4_1g20920.1	439.871	-0.584162	0.330579	-1.76708	0.077214	0.667037	NA	NA
FvH4_1g20930.1	9863.34	1.03126	0.61439	1.67851	0.0932466	2.04381	NA	NA
FvH4_1g20940.1	12639	2.18	0.73881	2.95068	0.0031707	4.53152	NA	NA
FvH4_1g20950.1	1192.4	1.97118	0.392283	5.02489	5.0373e-07	3.92087	NA	NA
FvH4_1g20970.1	49.774	0.654595	0.465854	1.40515	0.159977	1.57417	NA	NA
FvH4_1g21000.1	59.7233	-0.913318	0.955931	-0.955423	0.339364	0.530962	K20888	xyloglucan galactosyltransferase MUR3 [EC:2.4.1.-]
FvH4_1g21000.1	59.7233	-0.913318	0.955931	-0.955423	0.339364	0.530962	K20888	xyloglucan galactosyltransferase MUR3 [EC:2.4.1.-]
FvH4_1g21020.1	1180.49	4.98206	0.625419	7.96596	1.63944e-15	31.6046	K20888	xyloglucan galactosyltransferase MUR3 [EC:2.4.1.-]
FvH4_1g21020.1	1180.49	4.98206	0.625419	7.96596	1.63944e-15	31.6046	K20888	xyloglucan galactosyltransferase MUR3 [EC:2.4.1.-]
FvH4_1g21040.1	692.429	2.90091	0.859807	3.3739	0.000741108	7.46895	NA	NA
FvH4_1g21050.1	1783.21	2.7119	0.581742	4.66168	3.13637e-06	6.55182	NA	NA
FvH4_1g21070.1	368.116	-0.577076	0.46075	-1.25247	0.210399	0.670321	NA	NA
FvH4_1g21110.1	1397.33	-0.824827	0.33127	-2.4899	0.012778	0.56455	NA	NA
FvH4_1g21130.1	223.525	0.698168	0.26883	2.59707	0.00940236	1.62244	K07152	protein SCO1/2
FvH4_1g21140.1	18.8319	0.351325	0.768334	0.457256	0.647487	1.27573	NA	NA
FvH4_1g21150.1	913.785	2.48875	0.629943	3.95075	7.79068e-05	5.6129	NA	NA
FvH4_1g21200.1	1420.19	4.14298	1.02595	4.03819	5.38653e-05	17.6669	K01087	trehalose 6-phosphate phosphatase [EC:3.1.3.12]
FvH4_1g21210.1	3730.73	-2.84985	0.413535	-6.89142	5.52373e-12	0.138711	K09286	EREBP-like factor
FvH4_1g21220.1	25.1182	4.57668	0.895329	5.11172	3.19232e-07	23.8626	NA	NA
FvH4_1g21240.1	198.513	0.278493	0.281675	0.988703	0.322808	1.21293	NA	NA
FvH4_1g21250.1	2082.6	-3.15358	0.683875	-4.61134	4.00088e-06	0.112377	K00232	acyl-CoA oxidase [EC:1.3.3.6]
FvH4_1g21260.1	149.744	-0.552935	0.34461	-1.60453	0.108598	0.681632	NA	NA
FvH4_1g21310.1	23.5269	-1.61361	0.612631	-2.6339	0.00844091	0.326779	K01834	2,3-bisphosphoglycerate-dependent phosphoglycerate mutase [EC:5.4.2.11]
FvH4_1g21310.1	23.5269	-1.61361	0.612631	-2.6339	0.00844091	0.326779	K01834	2,3-bisphosphoglycerate-dependent phosphoglycerate mutase [EC:5.4.2.11]
FvH4_1g21310.1	23.5269	-1.61361	0.612631	-2.6339	0.00844091	0.326779	K01834	2,3-bisphosphoglycerate-dependent phosphoglycerate mutase [EC:5.4.2.11]
FvH4_1g21310.1	23.5269	-1.61361	0.612631	-2.6339	0.00844091	0.326779	K01834	2,3-bisphosphoglycerate-dependent phosphoglycerate mutase [EC:5.4.2.11]
FvH4_1g21340.1	212.589	0.500492	0.79101	0.632725	0.526913	1.4147	NA	NA
FvH4_1g21410.1	190.288	1.06417	0.257434	4.13376	3.56877e-05	2.09096	NA	NA
FvH4_1g21430.1	1201.87	1.46184	0.263333	5.55131	2.83532e-08	2.7546	K02372	3-hydroxyacyl-[acyl-carrier-protein] dehydratase [EC:4.2.1.59]
FvH4_1g21430.1	1201.87	1.46184	0.263333	5.55131	2.83532e-08	2.7546	K02372	3-hydroxyacyl-[acyl-carrier-protein] dehydratase [EC:4.2.1.59]
FvH4_1g21440.1	1581.71	1.61741	0.449448	3.59867	0.00031985	3.06825	NA	NA
FvH4_1g21450.1	6379.75	2.57394	0.852967	3.01764	0.00254755	5.95435	K01858	myo-inositol-1-phosphate synthase [EC:5.5.1.4]
FvH4_1g21480.1	299.543	-2.17516	0.540657	-4.02318	5.74184e-05	0.221418	NA	NA
FvH4_1g21490.1	8.52589	0.645661	1.26091	0.512058	0.60861	1.56446	NA	NA
FvH4_1g21500.1	3578.38	-0.620835	0.316128	-1.96387	0.0495447	0.650294	K15849	bifunctional aspartate aminotransferase and glutamate/aspartate-prephenate aminotransferase [EC:2.6.1.1 2.6.1.78 2.6.1.79]
FvH4_1g21500.1	3578.38	-0.620835	0.316128	-1.96387	0.0495447	0.650294	K15849	bifunctional aspartate aminotransferase and glutamate/aspartate-prephenate aminotransferase [EC:2.6.1.1 2.6.1.78 2.6.1.79]
FvH4_1g21500.1	3578.38	-0.620835	0.316128	-1.96387	0.0495447	0.650294	K15849	bifunctional aspartate aminotransferase and glutamate/aspartate-prephenate aminotransferase [EC:2.6.1.1 2.6.1.78 2.6.1.79]
FvH4_1g21520.1	13.5239	7.42127	1.46095	5.07975	3.77939e-07	171.405	NA	NA
FvH4_1g21530.1	779.81	1.04844	0.248326	4.22204	2.42105e-05	2.0683	K20309	trafficking protein particle complex subunit 12
FvH4_1g21540.1	309.01	1.83821	1.05503	1.74234	0.0814498	3.57566	NA	NA
FvH4_1g21600.1	35.4349	2.42618	0.60327	4.02172	5.77753e-05	5.37469	NA	NA
FvH4_1g21630.1	82.1918	0.949841	0.308517	3.07873	0.00207886	1.93166	K01802	peptidylprolyl isomerase [EC:5.2.1.8]
FvH4_1g21640.1	41.0719	3.16969	0.880909	3.59821	0.000320417	8.99857	NA	NA
FvH4_1g21650.1	473.013	1.58928	0.33459	4.74992	2.03497e-06	3.00898	NA	NA
FvH4_1g21660.1	4590.1	-0.768979	0.415375	-1.85129	0.0641283	0.586833	NA	NA
FvH4_1g21670.1	1217.47	-0.616657	0.298664	-2.06472	0.0389496	0.65218	K17785	mitofilin
FvH4_1g21670.1	1217.47	-0.616657	0.298664	-2.06472	0.0389496	0.65218	K17785	mitofilin
FvH4_1g21670.1	1217.47	-0.616657	0.298664	-2.06472	0.0389496	0.65218	K17785	mitofilin
FvH4_1g21680.1	212.979	-0.253794	0.36484	-0.695631	0.48666	0.838688	K03715	1,2-diacylglycerol 3-beta-galactosyltransferase [EC:2.4.1.46]
FvH4_1g21680.1	212.979	-0.253794	0.36484	-0.695631	0.48666	0.838688	K03715	1,2-diacylglycerol 3-beta-galactosyltransferase [EC:2.4.1.46]
FvH4_1g21690.1	185.414	-0.277643	0.40956	-0.677905	0.497832	0.824938	NA	NA
FvH4_1g21700.1	74.7491	-0.622069	0.519591	-1.19723	0.231217	0.649738	NA	NA
FvH4_1g21730.1	620.631	-0.156129	0.241744	-0.645843	0.518381	0.89743	K13206	coiled-coil domain-containing protein 55
FvH4_1g21740.1	2667.15	-0.992694	0.295345	-3.36114	0.00077622	0.502539	K12875	apoptotic chromatin condensation inducer in the nucleus
FvH4_1g21740.1	2667.15	-0.992694	0.295345	-3.36114	0.00077622	0.502539	K12875	apoptotic chromatin condensation inducer in the nucleus
FvH4_1g21750.1	1189.78	0.911434	0.426446	2.13728	0.0325752	1.88091	K14298	mRNA export factor
FvH4_1g21760.1	319.221	-0.416657	0.275668	-1.51145	0.130675	0.749159	K15559	regulator of Ty1 transposition protein 103
FvH4_1g21770.1	467.375	1.11482	0.308583	3.61271	0.000303014	2.16568	NA	NA
FvH4_1g21780.1	1159.65	4.77747	0.998692	4.78373	1.72076e-06	27.4259	NA	NA
FvH4_1g21810.1	756.231	-0.364569	0.299189	-1.21852	0.223025	0.776701	K16282	E3 ubiquitin-protein ligase RHA2 [EC:2.3.2.27]
FvH4_1g21820.1	124.105	0.574944	0.856865	0.670985	0.50223	1.48962	NA	NA
FvH4_1g21840.1	923.07	-0.130578	0.184301	-0.708502	0.478634	0.913466	NA	NA
FvH4_1g21870.1	1323.49	0.517441	0.362186	1.42866	0.153101	1.43141	K12741	heterogeneous nuclear ribonucleoprotein A1/A3
FvH4_1g21870.1	1323.49	0.517441	0.362186	1.42866	0.153101	1.43141	K12741	heterogeneous nuclear ribonucleoprotein A1/A3
FvH4_1g21870.1	1323.49	0.517441	0.362186	1.42866	0.153101	1.43141	K12741	heterogeneous nuclear ribonucleoprotein A1/A3
FvH4_1g21890.1	1102.89	0.9204	0.177048	5.1986	2.00791e-07	1.89264	NA	NA
FvH4_1g21900.1	498.12	-1.45159	0.290471	-4.99734	5.81253e-07	0.365619	K00827	alanine-glyoxylate transaminase / (R)-3-amino-2-methylpropionate-pyruvate transaminase [EC:2.6.1.44 2.6.1.40]
FvH4_1g21900.1	498.12	-1.45159	0.290471	-4.99734	5.81253e-07	0.365619	K00827	alanine-glyoxylate transaminase / (R)-3-amino-2-methylpropionate-pyruvate transaminase [EC:2.6.1.44 2.6.1.40]
FvH4_1g21900.1	498.12	-1.45159	0.290471	-4.99734	5.81253e-07	0.365619	K00827	alanine-glyoxylate transaminase / (R)-3-amino-2-methylpropionate-pyruvate transaminase [EC:2.6.1.44 2.6.1.40]
FvH4_1g21910.1	219.644	-0.639871	0.586005	-1.09192	0.274867	0.64177	NA	NA
FvH4_1g21920.1	3463.56	-1.27378	0.187592	-6.79018	1.11991e-11	0.413573	K00827	alanine-glyoxylate transaminase / (R)-3-amino-2-methylpropionate-pyruvate transaminase [EC:2.6.1.44 2.6.1.40]
FvH4_1g21920.1	3463.56	-1.27378	0.187592	-6.79018	1.11991e-11	0.413573	K00827	alanine-glyoxylate transaminase / (R)-3-amino-2-methylpropionate-pyruvate transaminase [EC:2.6.1.44 2.6.1.40]
FvH4_1g21920.1	3463.56	-1.27378	0.187592	-6.79018	1.11991e-11	0.413573	K00827	alanine-glyoxylate transaminase / (R)-3-amino-2-methylpropionate-pyruvate transaminase [EC:2.6.1.44 2.6.1.40]
FvH4_1g21940.1	129.355	-0.674347	0.26658	-2.52962	0.0114185	0.626616	K18592	gamma-glutamyltranspeptidase / glutathione hydrolase / leukotriene-C4 hydrolase [EC:2.3.2.2 3.4.19.13 3.4.19.14]
FvH4_1g21940.1	129.355	-0.674347	0.26658	-2.52962	0.0114185	0.626616	K18592	gamma-glutamyltransferase 1 [HSA:2678]
FvH4_1g21940.1	129.355	-0.674347	0.26658	-2.52962	0.0114185	0.626616	K18592	gamma-glutamyltranspeptidase / glutathione hydrolase / leukotriene-C4 hydrolase [EC:2.3.2.2 3.4.19.13 3.4.19.14]
FvH4_1g21940.1	129.355	-0.674347	0.26658	-2.52962	0.0114185	0.626616	K18592	gamma-glutamyltranspeptidase / glutathione hydrolase / leukotriene-C4 hydrolase [EC:2.3.2.2 3.4.19.13 3.4.19.14]
FvH4_1g21940.1	129.355	-0.674347	0.26658	-2.52962	0.0114185	0.626616	K18592	gamma-glutamyltranspeptidase / glutathione hydrolase / leukotriene-C4 hydrolase [EC:2.3.2.2 3.4.19.13 3.4.19.14]
FvH4_1g21950.1	252.815	0.0845483	0.241001	0.350822	0.725722	1.06036	NA	NA
FvH4_1g21970.1	125.263	3.70677	0.392587	9.44188	3.66133e-21	13.0571	NA	NA
FvH4_1g22020.1	3894.14	-5.96623	0.388772	-15.3463	3.74697e-53	0.015995	K16166	transcription factor MYB75
FvH4_1g22050.1	95.1838	0.483883	0.632008	0.765628	0.443897	1.3985	NA	NA
FvH4_1g22060.1	430.681	0.231227	0.25435	0.909089	0.363303	1.17383	NA	NA
FvH4_1g22080.1	1269.61	-0.102728	0.394572	-0.260354	0.79459	0.93127	NA	NA
FvH4_1g22090.1	219.842	-2.20371	0.359051	-6.1376	8.37764e-10	0.217079	NA	NA
FvH4_1g22100.1	37.759	-1.35408	0.479206	-2.82567	0.0047182	0.391185	K00677	UDP-N-acetylglucosamine acyltransferase [EC:2.3.1.129]
FvH4_1g22100.1	37.759	-1.35408	0.479206	-2.82567	0.0047182	0.391185	K00677	UDP-N-acetylglucosamine acyltransferase [EC:2.3.1.129]
FvH4_1g22140.1	876.477	1.36647	0.220328	6.20198	5.57578e-10	2.57839	NA	NA
FvH4_1g22150.1	915.277	-0.0937503	0.471079	-0.199012	0.842253	0.937084	K12169	Kip1 ubiquitination-promoting complex protein 1 [EC:2.3.2.27]
FvH4_1g22160.1	193.415	0.163258	0.370845	0.440233	0.659768	1.11981	K15404	aldehyde decarbonylase [EC:4.1.99.5]
FvH4_1g22170.1	352.175	0.558362	0.348762	1.60098	0.109381	1.4726	NA	NA
FvH4_1g22200.1	578.01	0.211025	0.328221	0.642936	0.520266	1.15751	NA	NA
FvH4_1g22210.1	455.814	10.0946	1.10025	9.17484	4.52226e-20	1093.38	NA	NA
FvH4_1g22220.1	3396.55	2.21239	0.25683	8.61419	7.04389e-18	4.63441	NA	NA
FvH4_1g22230.1	1328.34	-0.470121	0.19214	-2.44676	0.0144147	0.721904	K00705	4-alpha-glucanotransferase [EC:2.4.1.25]
FvH4_1g22240.1	1872.1	-1.18821	0.472939	-2.51239	0.0119916	0.438848	NA	NA
FvH4_1g22250.1	701.941	-1.30446	0.424482	-3.07306	0.00211879	0.404873	K05391	cyclic nucleotide gated channel, plant
FvH4_1g22260.1	14.8864	0.379726	0.587184	0.646689	0.517833	1.30109	NA	NA
FvH4_1g22270.1	120.678	2.65488	0.423146	6.27414	3.51573e-10	6.29792	NA	NA
FvH4_1g22280.1	318.487	3.31189	0.318518	10.3978	2.5368e-25	9.93065	NA	NA
FvH4_1g22290.1	49.0926	2.99202	0.550776	5.43236	5.56127e-08	7.95585	NA	NA
FvH4_1g22320.1	536.059	0.365081	0.174489	2.09229	0.0364123	1.28795	NA	NA
FvH4_1g22340.1	311.478	2.01857	0.374511	5.38988	7.05062e-08	4.05181	NA	NA
FvH4_1g22350.1	1223.21	-1.64671	0.283599	-5.80647	6.38033e-09	0.319368	K00891	shikimate kinase [EC:2.7.1.71]
FvH4_1g22370.1	19.3659	-7.50323	1.355	-5.53745	3.06904e-08	0.0055119	NA	NA
FvH4_1g22380.1	7.3285	-5.10127	1.47924	-3.44858	0.000563549	0.0291317	NA	NA
FvH4_1g22390.1	24.3811	0.929487	0.769226	1.20834	0.226916	1.9046	NA	NA
FvH4_1g22400.1	10.6557	-0.535042	1.12991	-0.473528	0.635837	0.690139	NA	NA
FvH4_1g22410.1	1991.28	-5.35061	0.413203	-12.9491	2.37652e-38	0.0245078	K01649	2-isopropylmalate synthase [EC:2.3.3.13]
FvH4_1g22430.1	98.7971	-4.6656	0.462228	-10.0937	5.88898e-24	0.0394016	NA	NA
FvH4_1g22440.1	3623.76	7.90766	0.472997	16.7182	9.65547e-63	240.128	NA	NA
FvH4_1g22450.1	216.01	7.24917	0.574517	12.6179	1.68324e-36	152.131	NA	NA
FvH4_1g22460.1	642.06	-2.90309	1.00442	-2.89031	0.0038486	0.133685	K01649	2-isopropylmalate synthase [EC:2.3.3.13]
FvH4_1g22470.1	83.9794	6.36976	0.762564	8.35308	6.65068e-17	82.6966	NA	NA
FvH4_1g22480.1	22.6665	2.94064	1.11345	2.64102	0.00826561	7.67753	NA	NA
FvH4_1g22490.1	89.2082	10.1355	1.35309	7.49068	6.85156e-14	1124.87	NA	NA
FvH4_1g22510.1	12.796	-0.72274	1.19614	-0.604225	0.545694	0.605946	NA	NA
FvH4_1g22540.1	12.2777	-1.06921	0.746469	-1.43235	0.152043	0.476581	NA	NA
FvH4_1g22550.1	13.8866	-1.19785	1.15203	-1.03977	0.298446	0.435925	NA	NA
FvH4_1g22570.1	7443.94	-1.58974	0.207592	-7.65801	1.88831e-14	0.332231	K01649	2-isopropylmalate synthase [EC:2.3.3.13]
FvH4_1g22580.1	3294.99	-1.47473	0.312665	-4.71662	2.3979e-06	0.359802	NA	NA
FvH4_1g22590.1	3331.43	1.12507	0.477284	2.35723	0.0184117	2.18112	NA	NA
FvH4_1g22600.1	3487.45	0.228195	0.191089	1.19418	0.232406	1.17137	K12741	heterogeneous nuclear ribonucleoprotein A1/A3
FvH4_1g22600.1	3487.45	0.228195	0.191089	1.19418	0.232406	1.17137	K12741	heterogeneous nuclear ribonucleoprotein A1/A3
FvH4_1g22600.1	3487.45	0.228195	0.191089	1.19418	0.232406	1.17137	K12741	heterogeneous nuclear ribonucleoprotein A1/A3
FvH4_1g22610.1	62.9784	-0.528029	1.21893	-0.43319	0.664877	0.693501	NA	NA
FvH4_1g22620.1	964.395	-1.4522	0.408102	-3.55842	0.000373093	0.365464	NA	NA
FvH4_1g22650.1	634.596	1.39619	0.260119	5.3675	7.98352e-08	2.63206	NA	NA
FvH4_1g22670.1	655.356	-4.0034	0.400564	-9.99441	1.61239e-23	0.0623528	NA	NA
FvH4_1g22680.1	159.583	4.25324	0.987961	4.30507	1.66933e-05	19.0701	NA	NA
FvH4_1g22710.1	785.314	-0.764905	0.355938	-2.14898	0.0316358	0.588492	NA	NA
FvH4_1g22720.1	117.431	1.33799	0.297649	4.49521	6.95024e-06	2.528	NA	NA
FvH4_1g22730.1	518.517	-2.07475	0.669942	-3.09691	0.0019555	0.237377	K02320	DNA polymerase alpha subunit A [EC:2.7.7.7]
FvH4_1g22740.1	104.293	0.549085	0.387953	1.41534	0.156969	1.46316	NA	NA
FvH4_1g22750.1	1428.44	1.11842	0.322006	3.47329	0.000514122	2.17109	K03012	DNA-directed RNA polymerase II subunit RPB4
FvH4_1g22750.1	1428.44	1.11842	0.322006	3.47329	0.000514122	2.17109	K03012	DNA-directed RNA polymerase II subunit RPB4
FvH4_1g22770.1	280.912	0.259482	0.45508	0.57019	0.568549	1.19705	NA	NA
FvH4_1g22780.1	985.123	-2.19311	0.439056	-4.99506	5.88186e-07	0.21868	K03505	DNA polymerase delta subunit 4
FvH4_1g22810.1	1133.12	0.0202255	0.165764	0.122014	0.902888	1.01412	NA	NA
FvH4_1g22820.1	108.218	3.68995	0.958205	3.8509	0.000117685	12.9058	NA	NA
FvH4_1g22880.1	183.697	-0.533167	0.261693	-2.03738	0.0416121	0.691036	K03022	DNA-directed RNA polymerase III subunit RPC8
FvH4_1g22890.1	6642.88	0.722041	0.277611	2.60091	0.00929758	1.64951	NA	NA
FvH4_1g22910.1	427.807	0.190152	0.341958	0.556069	0.578164	1.14088	K14521	N-acetyltransferase 10 [EC:2.3.1.-]
FvH4_1g22920.1	340.022	0.794841	0.436484	1.82101	0.0686054	1.73489	NA	NA
FvH4_1g22940.1	130.704	-1.40747	0.491866	-2.8615	0.00421648	0.376972	NA	NA
FvH4_1g22980.1	113.497	-1.43518	0.359983	-3.98679	6.69736e-05	0.369802	K10761	tRNA(His) guanylyltransferase [EC:2.7.7.79]
FvH4_1g22980.1	113.497	-1.43518	0.359983	-3.98679	6.69736e-05	0.369802	K10761	tRNA(His) guanylyltransferase [EC:2.7.7.79]
FvH4_1g23000.1	116.285	0.422874	0.292403	1.4462	0.14812	1.3406	NA	NA
FvH4_1g23030.1	11.2798	-5.72245	1.38304	-4.1376	3.50963e-05	0.0189396	NA	NA
FvH4_1g23040.1	635.471	0.0134549	0.340287	0.0395399	0.96846	1.00937	K01933	phosphoribosylformylglycinamidine cyclo-ligase [EC:6.3.3.1]
FvH4_1g23050.1	2131.52	-1.56846	0.767926	-2.04246	0.0411064	0.337169	NA	NA
FvH4_1g23080.1	1961.91	-0.890361	0.380788	-2.33821	0.0193765	0.539479	NA	NA
FvH4_1g23090.1	953.349	-0.2758	0.265376	-1.03928	0.298675	0.825992	NA	NA
FvH4_1g23130.1	4039.57	-0.73419	0.286227	-2.56506	0.0103157	0.601155	K13415	protein brassinosteroid insensitive 1 [EC:2.7.10.1 2.7.11.1]
FvH4_1g23130.1	4039.57	-0.73419	0.286227	-2.56506	0.0103157	0.601155	K13415	protein brassinosteroid insensitive 1 [EC:2.7.10.1 2.7.11.1]
FvH4_1g23130.1	4039.57	-0.73419	0.286227	-2.56506	0.0103157	0.601155	K13415	protein brassinosteroid insensitive 1 [EC:2.7.10.1 2.7.11.1]
FvH4_1g23140.1	2500.43	0.249297	0.331976	0.75095	0.452683	1.18863	NA	NA
FvH4_1g23150.1	459.454	1.99062	0.650253	3.0613	0.00220379	3.97407	NA	NA
FvH4_1g23160.1	61.7509	-1.01766	1.02775	-0.990184	0.322084	0.493916	K08819	cyclin-dependent kinase 12/13 [EC:2.7.11.22 2.7.11.23]
FvH4_1g23160.1	61.7509	-1.01766	1.02775	-0.990184	0.322084	0.493916	K08819	cyclin-dependent kinase 12/13 [EC:2.7.11.22 2.7.11.23]
FvH4_1g23160.1	61.7509	-1.01766	1.02775	-0.990184	0.322084	0.493916	K08819	cyclin-dependent kinase 12/13 [EC:2.7.11.22 2.7.11.23]
FvH4_1g23170.1	15.3558	2.72101	0.966851	2.8143	0.00488836	6.59334	NA	NA
FvH4_1g23210.1	117.278	-0.586556	0.375732	-1.5611	0.1185	0.665931	K10882	crossover junction endonuclease EME1 [EC:3.1.22.-]
FvH4_1g23230.1	2030.93	-0.419628	0.281314	-1.49167	0.135785	0.747617	NA	NA
FvH4_1g23240.1	2333.27	-0.180475	0.237103	-0.761165	0.446559	0.882413	K14509	ethylene receptor [EC:2.7.13.-]
FvH4_1g23250.1	29.5984	4.10064	1.46464	2.79975	0.00511415	17.156	NA	NA
FvH4_1g23260.1	93.0534	-0.629822	0.363669	-1.73185	0.0832995	0.646256	K11851	ubiquitin carboxyl-terminal hydrolase 30 [EC:3.4.19.12]
FvH4_1g23260.1	93.0534	-0.629822	0.363669	-1.73185	0.0832995	0.646256	K11851	ubiquitin carboxyl-terminal hydrolase 30 [EC:3.4.19.12]
FvH4_1g23260.1	93.0534	-0.629822	0.363669	-1.73185	0.0832995	0.646256	K11851	ubiquitin carboxyl-terminal hydrolase 30 [EC:3.4.19.12]
FvH4_1g23280.1	3318.43	2.24873	0.174928	12.8551	8.04899e-38	4.75264	K02872	large subunit ribosomal protein L13Ae
FvH4_1g23300.1	30.754	-1.96208	1.03931	-1.88787	0.0590429	0.256658	NA	NA
FvH4_1g23310.1	3304.21	0.627715	0.148115	4.23802	2.25499e-05	1.54512	K02872	large subunit ribosomal protein L13Ae
FvH4_1g23320.1	280.525	0.185642	0.317504	0.584693	0.558754	1.13732	NA	NA
FvH4_1g23330.1	30.6105	2.88699	1.02787	2.80872	0.00497393	7.39728	NA	NA
FvH4_1g23340.1	244.661	-2.60978	0.359224	-7.26504	3.72923e-13	0.163824	K03035	26S proteasome regulatory subunit N5
FvH4_1g23350.1	2098.9	6.28506	1.32319	4.74994	2.03473e-06	77.9817	NA	NA
FvH4_1g23360.1	1058.87	2.44883	0.570744	4.29059	1.78201e-05	5.45972	NA	NA
FvH4_1g23370.1	61.244	1.02844	1.18268	0.869581	0.384529	2.03981	NA	NA
FvH4_1g23380.1	200.021	0.421659	0.909915	0.463405	0.643074	1.33947	NA	NA
FvH4_1g23390.1	89.9306	10.1469	1.26914	7.99506	1.29509e-15	1133.74	NA	NA
FvH4_1g23400.1	38.838	5.46157	0.793508	6.88282	5.86805e-12	44.0652	NA	NA
FvH4_1g23410.1	59.3535	9.54899	1.32872	7.18658	6.64332e-13	749.087	NA	NA
FvH4_1g23440.1	895.136	-1.28479	0.239857	-5.35647	8.48651e-08	0.410432	K08331	autophagy-related protein 13
FvH4_1g23440.1	895.136	-1.28479	0.239857	-5.35647	8.48651e-08	0.410432	K08331	autophagy-related protein 13
FvH4_1g23440.1	895.136	-1.28479	0.239857	-5.35647	8.48651e-08	0.410432	K08331	autophagy-related protein 13
FvH4_1g23450.1	839.031	-0.253464	0.185567	-1.36589	0.171974	0.83888	NA	NA
FvH4_1g23460.1	481.496	-0.325499	0.284128	-1.14561	0.251958	0.798022	NA	NA
FvH4_1g23470.1	1638.06	-0.263079	0.363817	-0.723109	0.469613	0.833307	NA	NA
FvH4_1g23480.1	84.2627	1.76533	0.702185	2.51405	0.0119353	3.39952	K19040	E3 ubiquitin-protein ligase ATL10/75/76/77/78 [EC:2.3.2.27]
FvH4_1g23490.1	73721.8	0.422453	0.258927	1.63155	0.102774	1.3402	NA	NA
FvH4_1g23500.1	126.144	3.32623	1.07648	3.0899	0.00200222	10.0299	NA	NA
FvH4_1g23510.1	473.362	0.159854	0.301947	0.529412	0.59652	1.11717	K22074	NFU1 iron-sulfur cluster scaffold homolog, mitochondrial
FvH4_1g23520.1	20.4509	-0.453109	0.832513	-0.544266	0.586258	0.730467	NA	NA
FvH4_1g23550.1	210.079	-1.00793	0.835136	-1.2069	0.227471	0.497261	K00052	3-isopropylmalate dehydrogenase [EC:1.1.1.85]
FvH4_1g23570.1	143.262	-0.446499	0.534114	-0.835962	0.403177	0.733822	NA	NA
FvH4_1g23590.1	469.072	0.442295	0.317717	1.3921	0.163891	1.35876	NA	NA
FvH4_1g23600.1	441.96	-0.234228	0.331296	-0.707006	0.479563	0.85014	NA	NA
FvH4_1g23610.1	38.7896	-1.43447	0.660078	-2.17319	0.0297659	0.369982	NA	NA
FvH4_1g23620.1	127.694	-0.668364	0.375302	-1.78087	0.0749339	0.62922	NA	NA
FvH4_1g23630.1	67.9842	3.967	0.816252	4.86002	1.17377e-06	15.6381	NA	NA
FvH4_1g23660.1	237.913	-1.56043	0.415257	-3.75774	0.000171452	0.33905	NA	NA
FvH4_1g23670.1	2118.6	-0.396696	0.414544	-0.956945	0.338595	0.759596	NA	NA
FvH4_1g23710.1	142.09	3.16987	0.760071	4.1705	3.03936e-05	8.99968	NA	NA
FvH4_1g23740.1	376.857	8.55457	1.35283	6.32344	2.55805e-10	375.994	NA	NA
FvH4_1g23750.1	29.3495	-5.67196	1.0227	-5.54603	2.92221e-08	0.0196142	NA	NA
FvH4_1g23790.1	2327.6	1.96611	0.208006	9.45218	3.31851e-21	3.90713	K00083	cinnamyl-alcohol dehydrogenase [EC:1.1.1.195]
FvH4_1g23850.1	60.2307	1.37688	0.789678	1.7436	0.0812292	2.59706	NA	NA
FvH4_1g23870.1	134.4	0.159444	0.332247	0.479895	0.631302	1.11686	K13124	mitogen-activated protein kinase organizer 1
FvH4_1g23880.1	1480.94	-0.760789	0.593069	-1.2828	0.199562	0.590174	K15777	4,5-DOPA dioxygenase extradiol [EC:1.13.11.-]
FvH4_1g23890.1	2369.07	1.34149	0.350354	3.82896	0.000128687	2.53413	K10999	cellulose synthase A [EC:2.4.1.12]
FvH4_1g23890.1	2369.07	1.34149	0.350354	3.82896	0.000128687	2.53413	K10999	cellulose synthase A [EC:2.4.1.12]
FvH4_1g23900.1	9.72599	2.25525	0.840986	2.68167	0.00732551	4.77417	NA	NA
FvH4_1g23910.1	594.606	0.249553	0.256359	0.973453	0.330328	1.18884	NA	NA
FvH4_1g23920.1	1786.96	-0.966672	0.314693	-3.07179	0.00212778	0.511685	K13091	RNA-binding protein 39
FvH4_1g23940.1	27.4172	-1.77574	0.576484	-3.08029	0.002068	0.292045	NA	NA
FvH4_1g23950.1	938.827	0.612187	0.358319	1.7085	0.0875438	1.52857	NA	NA
FvH4_1g23960.1	109.138	0.883235	1.37798	0.640963	0.521547	1.84451	NA	NA
FvH4_1g23970.1	1953.74	-1.28033	0.546466	-2.34293	0.0191329	0.411701	K10807	ribonucleoside-diphosphate reductase subunit M1 [EC:1.17.4.1]
FvH4_1g23980.1	238.822	-2.06185	0.606299	-3.40071	0.000672106	0.239509	NA	NA
FvH4_1g24000.1	211.786	1.07516	0.60679	1.77189	0.0764136	2.10696	NA	NA
FvH4_1g24010.1	89.716	-0.458833	0.716923	-0.640004	0.52217	0.727574	NA	NA
FvH4_1g24020.1	306.186	-4.04547	0.359179	-11.2631	1.99621e-29	0.0605609	NA	NA
FvH4_1g24030.1	518.211	1.04588	0.361725	2.89137	0.00383562	2.06463	K09903	uridylate kinase [EC:2.7.4.22]
FvH4_1g24040.1	427.977	2.59438	0.923237	2.81009	0.00495272	6.0393	NA	NA
FvH4_1g24050.1	33.7984	7.77594	1.29143	6.02119	1.73143e-09	219.175	K20890	xylan alpha-glucuronosyltransferase [EC:2.4.1.-]
FvH4_1g24050.1	33.7984	7.77594	1.29143	6.02119	1.73143e-09	219.175	K20890	xylan alpha-glucuronosyltransferase [EC:2.4.1.-]
FvH4_1g24060.1	13.1347	0.561705	1.0957	0.512644	0.6082	1.47601	NA	NA
FvH4_1g24090.1	2800.9	1.87305	0.443415	4.22416	2.39837e-05	3.66307	NA	NA
FvH4_1g24100.1	1070.68	-0.847988	0.371302	-2.28383	0.0223817	0.555559	NA	NA
FvH4_1g24120.1	16.1679	-7.24176	1.35781	-5.33343	9.63767e-08	0.00660712	NA	NA
FvH4_1g24130.1	16.7953	-7.29622	1.34715	-5.41604	6.0935e-08	0.00636235	NA	NA
FvH4_1g24140.1	350.765	-0.294754	0.328185	-0.898135	0.369114	0.815211	K15445	tRNA (guanine9-N1)-methyltransferase [EC:2.1.1.221]
FvH4_1g24140.1	350.765	-0.294754	0.328185	-0.898135	0.369114	0.815211	K15445	tRNA (guanine9-N1)-methyltransferase [EC:2.1.1.221]
FvH4_1g24150.1	287.141	-0.624627	0.324133	-1.92707	0.0539706	0.648587	NA	NA
FvH4_1g24160.1	72.7897	6.39923	0.993873	6.43868	1.20518e-10	84.4036	NA	NA
FvH4_1g24180.1	577.115	-0.0468942	0.312022	-0.150291	0.880535	0.968018	NA	NA
FvH4_1g24200.1	309.267	0.391793	0.295151	1.32744	0.184365	1.31202	NA	NA
FvH4_1g24230.1	116.662	1.37647	0.334342	4.11694	3.83933e-05	2.59632	NA	NA
FvH4_1g24240.1	2578.9	-1.36991	0.562569	-2.4351	0.0148879	0.386915	K19801	phosphatidylinositol 4-kinase B [EC:2.7.1.67]
FvH4_1g24270.1	1176.86	0.149421	0.286781	0.521028	0.602347	1.10912	NA	NA
FvH4_1g24280.1	103.581	1.01204	0.310346	3.26101	0.00111015	2.01677	NA	NA
FvH4_1g24290.1	95.7098	2.29571	0.532055	4.3148	1.59745e-05	4.90996	NA	NA
FvH4_1g24300.1	615.201	0.0183951	0.362677	0.0507205	0.959548	1.01283	K11000	callose synthase [EC:2.4.1.-]
FvH4_1g24300.1	615.201	0.0183951	0.362677	0.0507205	0.959548	1.01283	K11000	callose synthase [EC:2.4.1.-]
FvH4_1g24310.1	3379.03	-0.133538	0.225923	-0.59108	0.554467	0.911593	NA	NA
FvH4_1g24320.1	150.477	-0.753928	0.393427	-1.91631	0.0553256	0.592987	NA	NA
FvH4_1g24330.1	37.5749	3.60333	0.598747	6.01812	1.76455e-09	12.1538	NA	NA
FvH4_1g24340.1	596.739	0.193375	0.421268	0.459031	0.646212	1.14344	NA	NA
FvH4_1g24350.1	754.44	-1.22794	0.589309	-2.08369	0.0371886	0.426928	NA	NA
FvH4_1g24360.1	1231.54	1.88671	0.241592	7.80948	5.74247e-15	3.69791	K02701	photosystem I subunit PsaN
FvH4_1g24370.1	27.6839	1.0826	0.511142	2.11801	0.034174	2.11786	NA	NA
FvH4_1g24380.1	217.064	0.794745	0.751326	1.05779	0.290151	1.73477	K05909	laccase [EC:1.10.3.2]
FvH4_1g24390.1	401.849	0.468869	0.263761	1.77763	0.0754648	1.38402	K12624	U6 snRNA-associated Sm-like protein LSm5
FvH4_1g24390.1	401.849	0.468869	0.263761	1.77763	0.0754648	1.38402	K12624	U6 snRNA-associated Sm-like protein LSm5
FvH4_1g24390.1	401.849	0.468869	0.263761	1.77763	0.0754648	1.38402	K12624	U6 snRNA-associated Sm-like protein LSm5
FvH4_1g24410.1	684.059	0.222885	0.314187	0.709403	0.478074	1.16707	K07910	Ras-related protein Rab-18
FvH4_1g24410.1	684.059	0.222885	0.314187	0.709403	0.478074	1.16707	K07910	Ras-related protein Rab-18
[truncated: 20,021 more rows]
