# Supplementary material for: Azacytidine arrests ripening in cultivated strawberry (Fragaria × ananassa) by repressing key genes and altering hormone contents
Source: BMC Plant Biol. 2022 Jun 7;22:278. doi: 10.1186/s12870-022-03670-1 (PMC9172142; doi:10.1186/s12870-022-03670-1)
Supplement: Supplementary file 2 — Additional file 2. [file 12870_2022_3670_MOESM2_ESM.xlsx]

## Sheet: Additional file 2
Additional file 2: Transcription factor extracted from total RNAseq data. Gene ID and corresponding annotations as reported in Fragaria vesca v4.0 Genome Database (https://www.rosaceae.org/)
Gene ID	log2 foldchange	p-value	Annotation
FvH4_1g22020	-5.96623	3.74697e-53	FaMYB10
FvH4_6g50930	-5.10174	2.08643e-05	FaEOBII
FvH4_6g37880	-0.864419	0.0381928	FaSHP
FvH4_3g04310	-5.05888	6.95635e-36	FaPRE1
FvH4_2g14390	-6.65971	9.04466e-64	FaDOF2
FvH4_7g04470	-1.42477	3.20804e-05	FaGAMYB
FvH4_2g13410	-3.03832	3.37771e-21	FaASR
FvH4_6g46420	-1.02654	0.0018241	FaMADS9
FvH4_7g30100	-1.91162	0.00418854	FaSCL8
FvH4_2g31100	7.93573	4.9786e-08	FaMYB9
FvH4_6g34650	9.51538	3.50578e-13	FaMYB11
