# Supplementary material for: Azacytidine arrests ripening in cultivated strawberry (Fragaria × ananassa) by repressing key genes and altering hormone contents
Source: BMC Plant Biol. 2022 Jun 7;22:278. doi: 10.1186/s12870-022-03670-1 (PMC9172142; doi:10.1186/s12870-022-03670-1)
Supplement: Supplementary file 3 — Additional file 3. [file 12870_2022_3670_MOESM3_ESM.xlsx]

## Sheet: Additional file 3
Additional file 3: Enzymes related with DNA methylation marks identified in [35] extracted from total RNAseq data. Gene ID and corresponding annotations as reported in Fragaria vesca v4.0 Genome Database (https://www.rosaceae.org/).
Gene ID	log2 foldchange	p-value	Annotation
Methyltransferases
FvH4_1g10290	-1.95549	2.12053e-05	FaMET1
FvH4_6g50980	-1.68332	1.87137e-09	FaDRM1.3
Demethylases
FvH4_2g10170	-2.73858	0.000183379	Demethylase 3
FvH4_6g07060	-7.10475	1.86981e-07	Demethylase 4
