# Supplementary material for: Azacytidine arrests ripening in cultivated strawberry (Fragaria × ananassa) by repressing key genes and altering hormone contents
Source: BMC Plant Biol. 2022 Jun 7;22:278. doi: 10.1186/s12870-022-03670-1 (PMC9172142; doi:10.1186/s12870-022-03670-1)
Supplement: Supplementary file 4 — Additional file 4. [file 12870_2022_3670_MOESM4_ESM.xlsx]

## Sheet: Additional file 4 
Additional file 4: Phenylpropanoid related genes extracted from total RNAseq data. Gene ID and corresponding annotations as reported in Fragaria vesca v4.0 Genome Database (https://www.rosaceae.org/)
Gene ID	log2 foldchange	p-value	Annotation
FvH4_6g16060	-1.24224	1.47733e-11	FaPAL
FvH4_3g40570	-0.375081	0.267424	FaC4H
FvH4_6g16460	-6.39924	5.29753e-26	Fa4CL
FvH4_7g01160	-1.1478	0.00620107	FaCHS
FvH4_7g20870	0.36551	0.58723	FaCHI
FvH4_1g11810	-2.38947	5.90484e-14	FaF3H
FvH4_2g39530	-3.96766	2.82229e-43	FaDFR
FvH4_5g01170	-1.55781	7.16682e-06	FaANS
FvH4_7g33840	-5.76484	2.10477e-20	FaUFGT
FvH4_6g46740	-3.24172	3.79999e-23	FaMalTransf
FvH4_6g34950	1.09789	0.210606	FaF'3H
FvH4_2g29990	-2.45424	3.13829e-20	FaFLS
FvH4_3g02980	6.59878	4.1283e-32	FaANR
FvH4_4g28110	-0.656074	0.0272632	FaLAR
FvH4_4g03650	-3.35689	6.21069e-11	Kaempferol-3-glucoronide synthase
