# Supplementary material for: Azacytidine arrests ripening in cultivated strawberry (Fragaria × ananassa) by repressing key genes and altering hormone contents
Source: BMC Plant Biol. 2022 Jun 7;22:278. doi: 10.1186/s12870-022-03670-1 (PMC9172142; doi:10.1186/s12870-022-03670-1)
Supplement: Supplementary file 5 — Additional file 5. [file 12870_2022_3670_MOESM5_ESM.xlsx]

## Sheet: Additional file 5
Additional file 5: Organoleptic propierties related genes extracted from total RNAseq data. Gene ID and corresponding annotations as reported in Fragaria vesca v4.0 Genome Database (https://www.rosaceae.org/)
Gene ID	log2 foldchange	p-value	Annotation
FvH4_2g09110	-1.53433	0.00100629	FaEGS2
FvH4_7g18570	-3.02642	0.000724518	FaAAT1
FvH4_3g38880	-6.24964	5.64194e-61	FaAAT2
FvH4_6g50700	-1.13393	1.80872e-54	FaQR
FvH4_4g33940	-1.3588	8.14598e-11	endo-1,4-beta-glucanase
FvH4_7g25860	-4.35807	1.15174e-08	expansin 2
FvH4_2g19540	-3.53072	8.48086e-11	pectate lyase B (FaPLB)
FvH4_7g15040	-5.81599	3.33545e-48	polygalacturonase 2 (FaPG2)
FvH4_1g19200	-3.29946	1.68324e-06	rhamnogalacturonate lyase (FaRGlyase)
FvH4_1g02100	3.5441	6.09724e-16	Glucuronidase 3 isoform 2
FvH4_4g10050	2.94294	6.4678e-06	UDP-glucuronate 4-epimerase 1
FvH4_5g05180	3.74726	0.000104651	Xyloglucan endotransglucosylase/hydrolase
