# Supplementary material for: Azacytidine arrests ripening in cultivated strawberry (Fragaria × ananassa) by repressing key genes and altering hormone contents
Source: BMC Plant Biol. 2022 Jun 7;22:278. doi: 10.1186/s12870-022-03670-1 (PMC9172142; doi:10.1186/s12870-022-03670-1)
Supplement: Supplementary file 6 — Additional file 6. [file 12870_2022_3670_MOESM6_ESM.xlsx]

## Sheet: Additional file 6
Additional file 6: Hormone related genes extracted from total RNAseq data. Gene ID and corresponding annotations as reported in Fragaria vesca v4.0 Genome Database (https://www.rosaceae.org/)
Gene ID	log2 foldchange	p-value	Annotation
Abcisic acid biosynthesis
FvH4_3g26980	-2.68806	4.07809e-14	Abscisic-aldehyde oxidase (AO-3) (putative)
FvH4_5g20080	-3.67229	1.37168e-05	Zeaxanthin epoxidase, chloroplastic, Precursor (probable)
FvH4_1g23750	-5.67196	2.92221e-08	Zeaxanthin epoxidase, chloroplastic, Precursor (probable)
FvH4_1g16080	-2.6332	5.29112e-07	Zeaxanthin epoxidase, chloroplastic, Precursor (similar to)
FvH4_6g38780	-2.58345	1.48399e-09	Phytoene synthase, chloroplastic, Precursor (putative)
FvH4_3g05440	-2.00156	0.000118006	9-cis-epoxycarotenoid dioxygenase NCED1, chloroplastic, Precursor (similar to)
FvH4_5g01930	-1.21649	0.00014883	Short chain dehydogenase/reductase
FvH4_5g20670	-2.09928	7.13847e-05	NSY
Abcisic acid hydroxylase
FvH4_2g34420	3.14231	8.61231e-07
FvH4_5g25150	4.26657	1.02937e-05
FvH4_2g06010	8.02506	9.24281e-13
Abcisate beta-glucosyltransferase
FvH4_2g05690	3.26641	3.30462e-32
Auxin Synthesis
FvH4_2g01730	7.29043	2.13116e-18	Amidase1
FvH4_2g24750	1.82381	3.56838e-06	FaYUC10
FvH4_3g09540	9.32428	1.73113e-07	Trp decarboxylase
Auxin Transport
FvH4_5g17310	4.24138	1.53682e-12	FaPIN1
FvH4_6g00660	3.86859	4.63066e-06	FaPIN5
FvH4_2g26410	2.63343	6.75293e-06	FaAUX/LAX3
Auxin Conjugation
FvH4_2g04750	3.32429	0.000166241	FaGH3.1
FvH4_6g44990	4.38537	6.6034e-05	FaGH3.5
FvH4_4g22430	2.12298	3.28993e-07	FaGH3.17
Giberellin Synthesis
FvH4_2g30040	6.20357	0.00256848	Gibberellin 3-beta-dioxygenase 1 (AtGA3ox1) (probable)
FvH4_2g30010	6.67163	4.74685e-06	Gibberellin 3-beta-dioxygenase 1 (AtGA3ox1) (probable)
FvH4_3g36530	4.51675	0.00443577	Gibberellin 3-beta-dioxygenase 4 (AtGA3ox4) (probable)
FvH4_3g36530	4.51675	0.00443577	Gibberellin 3-beta-dioxygenase 4 (AtGA3ox4) (probable)
Giberellin Receptors
FvH4_2g06540	8.47292	2.27549e-11	Probable gibberellin receptor GID1L2
FvH4_2g06530	8.29482	2.27059e-08	Probable gibberellin receptor GID1L2
FvH4_2g06400	4.06752	1.315e-05	Probable gibberellin receptor GID1L2
FvH4_4g27710	4.18965	1.96608e-05	Probable gibberellin receptor GID1L3
