# Supplementary material for: Azacytidine arrests ripening in cultivated strawberry (Fragaria × ananassa) by repressing key genes and altering hormone contents
Source: BMC Plant Biol. 2022 Jun 7;22:278. doi: 10.1186/s12870-022-03670-1 (PMC9172142; doi:10.1186/s12870-022-03670-1)
Supplement: Supplementary file 7 — Additional file 7. [file 12870_2022_3670_MOESM7_ESM.xlsx]

## Sheet: Additional file 7
Additional file 7: Sucrose related genes extracted from total RNAseq data. Gene ID and corresponding annotations as reported in Fragaria vesca v4.0 Genome Database (https://www.rosaceae.org/)
Gene ID	log2 foldchange	p-value
Sucrose transporters
FvH4_5g33660	-1.25346	7.90529e-06
FvH4_2g12320	-0.589204	0.510606
sucrose-6-phosphate synthase
FvH4_2g28820	-2.30136	1.37228e-05
FvH4_2g04920	-3.92797	2.78121e-13
FvH4_4g13520	-1.85182	5.41691e-07
FvH4_6g48900	-2.77437	0.0014322
Sucrose synthase
FvH4_2g26000	-1.01438	0.00468904
