# Supplementary material for: Azacytidine arrests ripening in cultivated strawberry (Fragaria × ananassa) by repressing key genes and altering hormone contents
Source: BMC Plant Biol. 2022 Jun 7;22:278. doi: 10.1186/s12870-022-03670-1 (PMC9172142; doi:10.1186/s12870-022-03670-1)
Supplement: Supplementary file 8 — Additional file 8. [file 12870_2022_3670_MOESM8_ESM.xlsx]

## Sheet: Additional file 8
Additional file 8: Primer sequences used in this work. Fw: forward; Rv: reverse. Up: upper; Low: lower.
Gene	Purpose	Primer	Sequence 5'-3'
FaNCED1	qRT-PCR	FaNCED1up	GAGCTTGAAGAGTGTGTTGTCCGAAA
		FaNCED1low	CGGTTCAGCAATGGCGAGATAAGCATA
Interspacer 26S-18S	qRT-PCR	413fw	ACCGTTGATTCGCACAATTGGTCATCG
		413rv	TACTGCGGGTCGGCAATCGGACG
FaPAL	qRT-PCR	09753qRT-UP	GGCGAAAAGGTCAGGTCAC
		09753qRT-LOW	CTGGCACATAGCTGTGAATACC
FaUFGT	qRT-PCR	12591qRT-UP	CACCGATCTTGAGGACGGAC
		12591qRT-LOW	AGCAGCTTTATCAGCCCACA
FaANR	qRT-PCR	24655qRT-UP	AAGGGAGCTTTGATGCTGCT
		24655qRT-LOW	CTCCTTGGACTCCTGGCTTG
FaMYB10	qRT-PCR	31413qRT-UP	CGGCTTCATACGCAAAGCAA
		31413qRT-LOW	GAGTCTGTGGTGGTGCTGTT
FaAAT2	qRT-PCR	FaAAT2qRT-UP	GAAGACGACGCGCAAATCTC
		FaAAT2qRT-LOW	GCTCCGGCTAGTCCAATGTT
FaRGLyaseI	qRT-PCR	RGLqRT-UP	CCTTGATCCGTACACTATGG
		RGLqRT-LOW	ATCCAACATAAGCCGAACTT
FaEOBII	qRT-PCR	28435qRT-UP	ATCAAGCAAGGTGATCAGAG
		28435qRT-LOW	CATAGACCAGAGATCCTCCA
FaABAHydroxylase	qRT-PCR	ABAHydroqRT-UP	GGGAGTCCATGTGTGATGCT
		ABAHydroqRT-LOW	AATGCGGAGGGACCAATCAG
FaABAGluco	qRT-PCR	ABAglucqRT-UP	AGAAACAAAAGTGGGCCGGA
		ABAglucqRT-LOW	AAACAGGACCAATCCCCCAC
FaMET1	qRT-PCR	MET1qRT-UP	TTTCTTCTGGCAGCTACGGG
		MET1qRT-LOW	CTCCGAATGTGAGCACCAGT
FaDRM1.3	qRT-PCR	DRM1.3qRT-UP	TCCTCTCCCACCGCAGAATA
		DRM1.3qRT-LOW	TCCTGGGGAATCCCAAAAGC
Demethylase 3	qRT-PCR	Dem3qRT-UP	ACACCAGGTGAAACTGCGAA
		Dem3qRT-LOW	TAATGGCTACGAGTGCACGG
Demethylase 4	qRT-PCR	Dem4qRT-UP	AGGAAGTTGAAGGCGGATGG
		Dem4qRT-LOW	ACGTCCCTTGATGGCTTCAG
